# Supplementary material for: Fibroblasts from phenotypically normal palmar fascia exhibit molecular profiles highly similar to fibroblasts from active disease in Dupuytren's Contracture
Source: BMC Med Genomics. 2012 May 4;5:15. doi: 10.1186/1755-8794-5-15 (PMC3375203; doi:10.1186/1755-8794-5-15)
Supplement: Additional file 1 — Differences in individual gene expression levels identified through SAM analysis. [file 1755-8794-5-15-S1.XLS]

## Sheet: Normalized Data
			1	1	1	1	1	1	2	2	2	2	2	2	3	3	3	3	3	3
			3026 A	3026 B	3026 C	3026 D	3026 E	3026 F	3038 A	3038 B	3038 C	3038 D	3038 E	3038 F	3040 A	3040 B	3040 C	3040 D	3040 E	3040 F
2	1004868 Human Fat Cell 5-Stretch Plus cDNA Library Homo sapiens cDNA 5', mRNA sequence	1004868 Human Fat Cell 5-Stretch Plus cDNA Library Homo sapiens cDNA 5', mRNA sequence	0.565771	0.514893	1.0136	1.14598	0.936829	0.846127	0.662142	0.667221	0.92614	0.661523	0.662389	1.00993	0.387592	0.711799	0.808993	0.58613	0.585507	0.68762
3	1006807 Human Fat Cell 5-Stretch Plus cDNA Library Homo sapiens cDNA 5', mRNA sequence	1006807 Human Fat Cell 5-Stretch Plus cDNA Library Homo sapiens cDNA 5', mRNA sequence	0.0001	0.544292	0.419985	0.589443	0.72152	0.910956	0.0571148	0.293436	0.134435	0.216176	0.356317	0.385924	0.973113	1.05331	0.475299	0.351633	0.275442	0.201296
4	1008732 Human Fat Cell 5-Stretch Plus cDNA Library Homo sapiens cDNA 5', mRNA sequence	1008732 Human Fat Cell 5-Stretch Plus cDNA Library Homo sapiens cDNA 5', mRNA sequence	0.0001	0.0289104	0.0001	0.0001	0.0001	0.0811313	0.0001	0.0001	0.0001	0.578733	0.0775751	0.0326757	0.0001	0.162706	0.0001	0.0001	0.0001	0.0001
5	1008982 Human Fat Cell 5-Stretch Plus cDNA Library Homo sapiens cDNA 5', mRNA sequence	1008982 Human Fat Cell 5-Stretch Plus cDNA Library Homo sapiens cDNA 5', mRNA sequence	0.337219	0.0594208	0.400073	0.103588	0.116662	0.144486	0.121341	0.414458	0.276165	0.158533	0.0339118	0.67538	0.649418	0.429371	0.435099	0.423004	0.14468	0.396053
6	17000418134824 GRN_EB Homo sapiens cDNA 5, mRNA sequence	17000418134824 GRN_EB Homo sapiens cDNA 5, mRNA sequence	0.0001	0.0001	0.0001	0.0001	0.0001	0.0112818	0.0001	0.0001	0.255384	0.0018092	0.0772545	0.0001	0.113641	0.168104	0.0462597	0.00773346	0.10287	0.0001
7	17000424050791 GRN_EB Homo sapiens cDNA 5, mRNA sequence	17000424050791 GRN_EB Homo sapiens cDNA 5, mRNA sequence	0.0001	0.0001	0.0001	0.0001	0.0714043	0.0001	0.48224	0.103525	0.0001	0.0001	0.0001	0.27567	0.0327653	0.165018	0.0001	0.0955414	0.0001	0.0001
8	17000424054671 GRN_EB Homo sapiens cDNA 5, mRNA sequence	17000424054671 GRN_EB Homo sapiens cDNA 5, mRNA sequence	1.40705	0.645191	0.750553	0.640341	1.07038	0.719487	1.41346	0.81755	0.687571	0.878933	1.10741	1.17741	0.767296	0.864071	1.21827	0.754206	0.91604	1.11129
9	17000424188250 GRN_ES Homo sapiens cDNA 5, mRNA sequence	17000424188250 GRN_ES Homo sapiens cDNA 5, mRNA sequence	0.405426	0.217748	0.103006	0.293439	0.303529	0.28235	0.0001	0.228175	0.00364419	0.46699	0.240235	0.369814	0.00145913	0.0001	0.0728355	0.149474	0.449037	0.0001
10	17000424342557 GRN_ES Homo sapiens cDNA 5, mRNA sequence	17000424342557 GRN_ES Homo sapiens cDNA 5, mRNA sequence	0.478418	0.448924	0.396855	1.00674	0.727593	0.505455	0.839537	0.57196	0.59143	1.04207	0.512196	0.638653	0.505123	0.719423	1.06203	0.497712	1.36932	0.653175
11	17000424685843 GRN_ES Homo sapiens cDNA 5, mRNA sequence	17000424685843 GRN_ES Homo sapiens cDNA 5, mRNA sequence	0.136539	0.0001	0.0001	0.0001	0.0001	0.00472286	0.0001	0.0001	0.0001	0.425569	0.00987407	0.06751	0.0001	0.0001	0.0001	0.283822	0.0938477	0.0925773
12	17000424718959 GRN_ES Homo sapiens cDNA 5, mRNA sequence	17000424718959 GRN_ES Homo sapiens cDNA 5, mRNA sequence	0.268379	0.745515	0.738681	0.874717	0.747834	1.0942	0.781793	1.01469	0.647868	1.06574	0.307336	0.814975	0.479798	0.842225	0.77364	0.648158	0.883928	0.623657
13	17000424864952 GRN_ES Homo sapiens cDNA 5, mRNA sequence	17000424864952 GRN_ES Homo sapiens cDNA 5, mRNA sequence	1.16175	10.378	11.1701	10.4457	6.87745	3.82799	3.00196	17.828	9.04092	15.4336	5.08044	4.95007	32.6587	13.1509	15.1072	25.2947	4.7016	10.6043
14	17000470832691 GRN_EB Homo sapiens cDNA 5, mRNA sequence	17000470832691 GRN_EB Homo sapiens cDNA 5, mRNA sequence	0.0001	0.0001	0.0001	0.182255	0.0001	0.320182	0.0445059	0.0001	0.0001	0.0001	0.0254123	0.255211	0.0001	0.0001	0.00850295	0.0001	0.159183	0.0001
15	17000531326764 GRN_ES Homo sapiens cDNA 5, mRNA sequence	17000531326764 GRN_ES Homo sapiens cDNA 5, mRNA sequence	0.539517	0.296635	0.655192	0.550996	0.0218391	0.232192	0.0001	0.289908	0.176485	0.938175	0.0001	0.231631	0.833647	0.289715	0.335037	1.07425	0.279464	0.603508
16	17000531328115 GRN_EB Homo sapiens cDNA 5, mRNA sequence	17000531328115 GRN_EB Homo sapiens cDNA 5, mRNA sequence	0.0001	0.00700592	0.0917927	0.342804	0.353478	0.187678	0.467444	0.23901	0.0244219	0.215571	0.200941	0.156589	0.150089	0.0161972	0.0001	0.143515	0.0001	0.157151
17	17000531371753 GRN_EB Homo sapiens cDNA 5, mRNA sequence	17000531371753 GRN_EB Homo sapiens cDNA 5, mRNA sequence	0.565875	0.689756	0.622102	0.591494	0.402611	0.50376	0.38201	0.324019	0.451782	0.0001	0.858032	0.166236	0.446118	0.537564	0.734217	0.583665	0.883576	0.938975
18	17000531493721 GRN_ES Homo sapiens cDNA 5, mRNA sequence	17000531493721 GRN_ES Homo sapiens cDNA 5, mRNA sequence	0.0001	1.20797	0.793094	0.761172	0.923985	0.965769	0.530913	0.969463	0.690066	1.12032	0.312651	0.0001	1.15922	0.991159	0.852914	0.673532	1.751	0.705587
19	17000531598951 GRN_ES Homo sapiens cDNA 5, mRNA sequence	17000531598951 GRN_ES Homo sapiens cDNA 5, mRNA sequence	0.0001	0.0352352	0.0104288	0.0737124	0.0001	0.0001	0.38421	0.138292	0.0531718	0.0001	0.241675	0.041877	0.284688	0.0001	0.214617	0.321275	0.326244	0.282275
20	17000531673470 GRN_EB Homo sapiens cDNA 5, mRNA sequence	17000531673470 GRN_EB Homo sapiens cDNA 5, mRNA sequence	0.606847	0.0001	0.374792	0.304793	0.267862	0.0001	0.0001	0.252061	0.0001	0.0694229	0.194076	0.442865	0.359717	0.0772805	0.525743	0.71567	0.403075	0.0409137
21	17000531886861 GRN_ES Homo sapiens cDNA 5, mRNA sequence	17000531886861 GRN_ES Homo sapiens cDNA 5, mRNA sequence	1.47626	0.975437	1.04861	0.809921	1.41989	0.967235	1.32772	1.04249	0.658061	1.15938	1.05535	1.12766	0.987154	1.53586	0.819588	1.1039	1.68087	1.32082
22	17000531958267 GRN_EB Homo sapiens cDNA 5, mRNA sequence	17000531958267 GRN_EB Homo sapiens cDNA 5, mRNA sequence	0.0829216	0.191874	0.270822	0.0382364	0.00911451	0.0001	0.0001	0.319017	0.127844	0.206833	0.289212	0.456074	0.0001	0.141489	0.170628	0.026023	0.547609	0.0001
23	17000531973183 GRN_ES Homo sapiens cDNA 5, mRNA sequence	17000531973183 GRN_ES Homo sapiens cDNA 5, mRNA sequence	21.2953	11.5528	14.1937	10.6291	11.035	11.3943	15.4679	9.5943	12.9131	10.3352	8.87552	12.1435	9.4755	13.1026	13.3323	10.7427	16.5752	13.5151
24	17000532215901 GRN_ES Homo sapiens cDNA 5, mRNA sequence	17000532215901 GRN_ES Homo sapiens cDNA 5, mRNA sequence	8.35845	9.02291	9.04582	7.79062	5.97722	9.23933	7.73489	9.09066	7.73457	9.18327	6.69536	7.30782	13.8836	9.34317	9.66806	9.45976	9.26845	8.61068
25	17000532241514 GRN_EB Homo sapiens cDNA 5, mRNA sequence	17000532241514 GRN_EB Homo sapiens cDNA 5, mRNA sequence	0.0001	0.159209	0.683812	1.17088	0.33924	0.126636	0.0181144	0.0353522	0.535007	0.271754	0.179333	0.0001	1.74803	1.76239	1.52649	1.87378	0.0805886	0.0001
26	17000532242809 GRN_ES Homo sapiens cDNA 5, mRNA sequence	17000532242809 GRN_ES Homo sapiens cDNA 5, mRNA sequence	0.0001	0.141855	0.0001	0.0001	0.0001	0.353918	0.0001	0.0001	0.206125	0.233016	0.0001	0.0001	0.0001	0.0001	0.0001	0.0001	0.0001	0.0001
27	17000532539548 GRN_ES Homo sapiens cDNA 5, mRNA sequence	17000532539548 GRN_ES Homo sapiens cDNA 5, mRNA sequence	0.660389	0.234317	0.778888	0.0001	0.127236	0.0773662	0.169792	0.0001	0.421306	0.0750341	0.141427	0.161772	0.231923	0.0001	0.119414	0.0001	0.276885	0.111904
28	17000532611997 GRN_EB Homo sapiens cDNA 5, mRNA sequence	17000532611997 GRN_EB Homo sapiens cDNA 5, mRNA sequence	0.52308	7.04964	0.844846	1.58309	0.964418	1.40355	0.99025	1.45493	1.34359	1.08918	1.16793	0.967503	2.47098	6.44181	6.88017	0.894212	0.674733	5.46034
29	17000532640995 GRN_ES Homo sapiens cDNA 5, mRNA sequence	17000532640995 GRN_ES Homo sapiens cDNA 5, mRNA sequence	1.3662	1.27846	0.442626	0.882209	0.765474	1.23755	1.80999	0.742013	1.29956	1.22777	1.74756	1.04945	0.724357	0.590765	0.620305	0.843058	0.598013	1.2023
30	17000532648239 GRN_ES Homo sapiens cDNA 5, mRNA sequence	17000532648239 GRN_ES Homo sapiens cDNA 5, mRNA sequence	1.81505	1.99415	1.89521	2.56053	1.81359	1.73662	2.00027	1.93023	2.06204	4.04485	2.84878	2.41569	0.821812	1.27503	1.4669	1.34292	2.06249	1.77957
31	17000532821466 GRN_ES Homo sapiens cDNA 5, mRNA sequence	17000532821466 GRN_ES Homo sapiens cDNA 5, mRNA sequence	0.28087	0.114006	0.142771	0.0361207	0.240004	0.0001	0.102939	0.173549	0.442174	0.222269	0.166406	0.0001	0.00371653	0.0001	0.135702	0.0001	0.0001	0.158927
32	17000583181795 GRN_PRENEU Homo sapiens cDNA 5, mRNA sequence	17000583181795 GRN_PRENEU Homo sapiens cDNA 5, mRNA sequence	0.960459	0.994955	1.29265	1.34312	0.913862	0.921608	0.967099	1.20948	0.635085	1.79121	0.815245	1.2531	1.02553	1.02412	1.57243	0.73988	1.21846	1.12474
33	17000600002352 GRN_PREHEP Homo sapiens cDNA 5, mRNA sequence	17000600002352 GRN_PREHEP Homo sapiens cDNA 5, mRNA sequence	0.375288	0.703016	0.311066	0.479309	0.616169	0.251391	0.0415259	0.281608	0.0001	0.386435	0.504714	0.0419848	0.766901	0.216851	0.0244168	0.0001	0.443552	0.0549514
34	17000600003772 GRN_PREHEP Homo sapiens cDNA 5, mRNA sequence	17000600003772 GRN_PREHEP Homo sapiens cDNA 5, mRNA sequence	0.910496	0.886341	0.34458	1.14817	0.957388	0.700835	0.58358	0.692672	0.404471	0.650422	0.319495	0.785609	0.290692	0.572143	0.570081	0.902868	1.08712	0.592067
35	17000600017482 GRN_PREHEP Homo sapiens cDNA 5, mRNA sequence	17000600017482 GRN_PREHEP Homo sapiens cDNA 5, mRNA sequence	0.0690981	0.105628	0.0610809	0.236936	0.0467634	0.0684015	0.0001	0.212245	0.0001	0.908771	0.0001	0.0001	0.0541727	0.0001	0.244056	0.0001	0.0729903	0.0001
36	17000600021474 GRN_PRENEU Homo sapiens cDNA 5, mRNA sequence	17000600021474 GRN_PRENEU Homo sapiens cDNA 5, mRNA sequence	0.595403	0.321931	0.400596	0.33871	0.837488	0.236104	0.452623	0.662478	0.263129	0.51063	0.477489	0.373112	0.620505	0.565143	0.372073	0.352066	0.500467	0.573173
37	17000600022909 GRN_PREHEP Homo sapiens cDNA 5, mRNA sequence	17000600022909 GRN_PREHEP Homo sapiens cDNA 5, mRNA sequence	0.321593	0.882949	1.06713	1.18319	1.45352	0.573297	0.722846	1.18469	0.929121	1.01278	0.974798	1.00499	1.44919	1.34422	1.13679	0.923191	0.928329	0.744027
38	17000600023745 GRN_PRENEU Homo sapiens cDNA 5, mRNA sequence	17000600023745 GRN_PRENEU Homo sapiens cDNA 5, mRNA sequence	0.801439	0.953491	0.731451	0.924327	1.31869	1.7078	0.81722	1.24066	1.21133	1.37686	0.927165	1.29559	1.65084	1.04405	1.25904	1.27199	1.38013	1.05332
39	17000600036092 GRN_PREHEP Homo sapiens cDNA 5, mRNA sequence	17000600036092 GRN_PREHEP Homo sapiens cDNA 5, mRNA sequence	0.0001	0.0001	0.0001	0.0001	0.344498	0.138366	0.0001	0.374852	0.0001	0.289243	0.334671	0.0001	0.0001	0.131597	0.43382	0.0279876	0.0878267	0.0001
40	17000600107276 GRN_PREHEP Homo sapiens cDNA 5, mRNA sequence	17000600107276 GRN_PREHEP Homo sapiens cDNA 5, mRNA sequence	1.24922	2.27207	1.37126	2.15314	1.78952	1.25846	1.94304	1.77147	1.53707	1.45481	1.98678	0.784126	2.20013	2.46211	2.24046	1.1813	1.7262	1.46763
41	17000600169456 GRN_PRENEU Homo sapiens cDNA 5, mRNA sequence	17000600169456 GRN_PRENEU Homo sapiens cDNA 5, mRNA sequence	0.584415	0.740474	0.402727	0.477442	1.08289	0.588967	0.327651	0.316155	0.605539	0.470512	0.412619	0.683292	0.552528	0.134229	0.258563	0.456086	0.526671	0.20345
42	17000600170255 GRN_PRENEU Homo sapiens cDNA 5, mRNA sequence	17000600170255 GRN_PRENEU Homo sapiens cDNA 5, mRNA sequence	0.488419	0.032427	0.222102	0.154559	0.0001	0.0001	0.0001	0.461971	0.0001	0.251924	0.0001	0.16571	0.376348	0.398882	0.0001	0.0972421	0.0001	0.394678
43	17000600172285 GRN_PRENEU Homo sapiens cDNA 5, mRNA sequence	17000600172285 GRN_PRENEU Homo sapiens cDNA 5, mRNA sequence	0.4165	0.785849	0.404082	0.0959182	0.0001	0.0210967	0.200088	0.217354	0.202641	0.645972	0.0001	0.0001	0.42121	0.361313	0.357088	0.370055	0.263253	0.19005
44	17000600172763 GRN_PRENEU Homo sapiens cDNA 5, mRNA sequence	17000600172763 GRN_PRENEU Homo sapiens cDNA 5, mRNA sequence	0.649746	1.20397	1.18487	1.04663	1.28353	0.532854	1.08583	1.13707	0.819794	0.633994	0.636707	0.966124	0.454146	0.941219	0.951532	1.03884	1.03768	1.15574
45	17g11 Human retina cDNA randomly primed sublibrary Homo sapiens cDNA, mRNA sequence	17g11 Human retina cDNA randomly primed sublibrary Homo sapiens cDNA, mRNA sequence	0.948233	1.33978	0.738906	0.747585	0.891538	0.665125	0.689628	0.967731	0.714473	1.11824	0.0001	1.01028	0.613257	1.12127	1.56839	1.18953	0.792778	0.766382
46	2822076.3prime NIH_MGC_7 Homo sapiens cDNA clone IMAGE:2822076 3, mRNA sequence	2822076.3prime NIH_MGC_7 Homo sapiens cDNA clone IMAGE:2822076 3, mRNA sequence	0.509509	0.495505	0.604009	0.2398	0.487924	0.534474	0.715499	0.526979	0.249989	0.247052	0.449031	0.179201	0.720442	0.399915	0.28442	0.337667	0.117618	1.04058
47	32h5 Human retina cDNA randomly primed sublibrary Homo sapiens cDNA, mRNA sequence	32h5 Human retina cDNA randomly primed sublibrary Homo sapiens cDNA, mRNA sequence	0.715095	0.0917693	0.0501618	0.0118508	0.0001	0.0493307	0.337117	0.147923	0.0001	0.279898	0.0001	0.150805	0.307823	0.0001	0.0001	0.0001	0.410524	0.136986
48	3EST-NCD15-057 human CD15+ myeloid progenitor cells cDNA Library Homo sapiens cDNA 3', mRNA sequence	3EST-NCD15-057 human CD15+ myeloid progenitor cells cDNA Library Homo sapiens cDNA 3', mRNA sequence	0.0001	0.0001	0.0001	0.0001	0.109936	0.0001	0.389674	0.0001	0.292671	0.0001	0.0001	0.0001	0.0001	0.0001	0.0260927	0.0001	0.0001	0.0001
49	3EST-NCD15-139 human CD15+ myeloid progenitor cells cDNA Library Homo sapiens cDNA 3', mRNA sequence	3EST-NCD15-139 human CD15+ myeloid progenitor cells cDNA Library Homo sapiens cDNA 3', mRNA sequence	0.396568	0.13007	0.696314	0.196675	0.713155	0.212644	0.624348	0.0570178	0.300498	0.462731	0.0001	0.193872	0.330978	0.0358002	0.525454	0.754641	0.426111	0.345741
50	47b3 Human retina cDNA randomly primed sublibrary Homo sapiens cDNA, mRNA sequence	47b3 Human retina cDNA randomly primed sublibrary Homo sapiens cDNA, mRNA sequence	0.671262	0.46995	1.12434	0.656574	0.75939	0.561655	0.359713	0.131377	0.497274	0.0001	0.121898	0.545641	0.953135	0.760744	0.757993	0.277952	0.488517	0.394011
51	5000CBF11 Fetal Brain 15 Homo sapiens cDNA 5, mRNA sequence	5000CBF11 Fetal Brain 15 Homo sapiens cDNA 5, mRNA sequence	0.0939931	0.0001	0.367706	0.0148796	0.0001	0.0001	0.104601	0.0001	0.0001	0.289984	0.0001	0.0812178	0.0001	0.0001	0.326039	0.0686653	0.0001	0.219159
52	5000CBG01 Fetal Brain 15 Homo sapiens cDNA 5, mRNA sequence	5000CBG01 Fetal Brain 15 Homo sapiens cDNA 5, mRNA sequence	0.0638178	0.109177	0.322188	0.5401	0.697292	0.0895023	0.576786	0.0287879	0.558261	0.557852	0.0001	0.316165	0.502973	0.305938	0.70403	0.215501	1.20158	0.365842
53	5000CED06 Fetal Brain 15 Homo sapiens cDNA 5, mRNA sequence	5000CED06 Fetal Brain 15 Homo sapiens cDNA 5, mRNA sequence	0.323012	0.2735	0.423435	0.401029	0.716237	0.613525	0.544862	0.236103	0.515656	0.422949	0.0001	0.0001	0.168109	0.326415	0.344831	0.318952	0.543561	0.332609
54	600944722T1 NIH_MGC_17 Homo sapiens cDNA clone IMAGE:2960788 3, mRNA sequence	600944722T1 NIH_MGC_17 Homo sapiens cDNA clone IMAGE:2960788 3, mRNA sequence	0.132788	0.394057	0.0730611	0.48342	0.867452	0.412671	0.369997	0.208188	0.557946	0.0298393	0.238892	0.243999	0.141101	0.263499	0.444698	0.0001	0.204243	0.0817667
55	601063922F1 NIH_MGC_10 Homo sapiens cDNA clone IMAGE:3450389 5, mRNA sequence	601063922F1 NIH_MGC_10 Homo sapiens cDNA clone IMAGE:3450389 5, mRNA sequence	0.422063	0.534175	0.207919	0.362439	0.636391	0.154423	0.511197	0.245688	0.127407	0.0001	0.324784	0.664517	0.3964	0.14494	0.385322	0.0414006	0.366484	0.530508
56	601067201F1 NIH_MGC_10 Homo sapiens cDNA clone IMAGE:3453216 5, mRNA sequence	601067201F1 NIH_MGC_10 Homo sapiens cDNA clone IMAGE:3453216 5, mRNA sequence	1.13397	1.53864	1.20066	1.60786	0.918877	1.85772	1.1451	1.5631	1.54404	1.69537	1.54438	1.83346	1.45518	0.821733	1.6085	1.21885	1.20237	1.0698
57	601069251F1 NIH_MGC_12 Homo sapiens cDNA clone IMAGE:3455244 5, mRNA sequence	601069251F1 NIH_MGC_12 Homo sapiens cDNA clone IMAGE:3455244 5, mRNA sequence	0.187855	0.282085	0.0121944	0.0167091	0.111096	0.219018	0.0001	0.0001	0.0001	0.352567	0.55455	0.368389	0.694642	0.0001	0.435167	0.0001	0.0666065	0.498465
58	601113406F1 NIH_MGC_16 Homo sapiens cDNA clone IMAGE:3354000 5, mRNA sequence	601113406F1 NIH_MGC_16 Homo sapiens cDNA clone IMAGE:3354000 5, mRNA sequence	0.394538	0.462391	0.298315	0.553518	0.386495	0.308166	0.511815	0.152913	0.976584	0.251875	0.916102	0.655288	0.212347	0.376721	0.243943	0.611548	0.247809	0.269542
59	601122564F1 NIH_MGC_20 Homo sapiens cDNA clone IMAGE:3346815 5, mRNA sequence	601122564F1 NIH_MGC_20 Homo sapiens cDNA clone IMAGE:3346815 5, mRNA sequence	2.64738	2.18989	1.75786	2.26227	2.5795	1.99194	2.39644	1.48328	2.15215	1.33124	2.18311	2.14434	0.964124	1.99374	2.06707	1.88737	2.18742	1.9707
60	601142925F1 NIH_MGC_14 Homo sapiens cDNA clone IMAGE:3506575 5, mRNA sequence	601142925F1 NIH_MGC_14 Homo sapiens cDNA clone IMAGE:3506575 5, mRNA sequence	0.550868	0.543466	0.367576	0.373956	0.783474	0.441753	0.552472	0.625424	0.247847	0.0489355	0.110721	0.0001	0.162508	0.401002	0.101877	0.811076	1.15762	0.497451
61	601143906F1 NIH_MGC_15 Homo sapiens cDNA clone IMAGE:3051408 5, mRNA sequence	601143906F1 NIH_MGC_15 Homo sapiens cDNA clone IMAGE:3051408 5, mRNA sequence	0.632817	0.67555	0.767191	0.550876	0.981063	0.689235	0.534868	0.443398	0.84046	0.833737	0.768981	0.492801	0.711335	0.874482	0.980448	0.777931	0.59423	1.2168
62	601153288F1 NIH_MGC_19 Homo sapiens cDNA clone IMAGE:3509612 5, mRNA sequence	601153288F1 NIH_MGC_19 Homo sapiens cDNA clone IMAGE:3509612 5, mRNA sequence	0.0001	0.00491186	0.234093	0.0001	0.0001	0.0912967	0.331272	0.0001	0.644979	0.272756	0.0001	0.0001	0.0001	0.0001	0.0001	0.0001	0.0001	0.0001
63	601176130F1 NIH_MGC_17 Homo sapiens cDNA clone IMAGE:3531414 5, mRNA sequence	601176130F1 NIH_MGC_17 Homo sapiens cDNA clone IMAGE:3531414 5, mRNA sequence	0.269741	0.0368366	0.0936714	0.0001	0.107236	0.0001	0.33236	0.204968	0.0740243	0.23063	0.0001	0.260916	0.0001	0.240044	0.215376	0.205517	0.344365	0.0001
64	601176457F1 NIH_MGC_17 Homo sapiens cDNA clone IMAGE:3531567 5, mRNA sequence	601176457F1 NIH_MGC_17 Homo sapiens cDNA clone IMAGE:3531567 5, mRNA sequence	0.0001	0.0294757	0.00871079	0.343377	0.0716238	0.332215	0.0001	0.0001	0.14339	0.718166	0.0340537	0.00881604	0.0001	0.0001	0.154496	0.11683	0.126682	0.307297
65	601186154F1 NIH_MGC_8 Homo sapiens cDNA clone IMAGE:3543708 5, mRNA sequence	601186154F1 NIH_MGC_8 Homo sapiens cDNA clone IMAGE:3543708 5, mRNA sequence	0.568297	0.772189	0.0001	0.38165	1.01767	0.617915	0.810553	0.560054	0.718234	0.657258	1.08569	0.38349	0.827921	0.773338	0.475401	1.00015	0.947153	0.797544
66	601193780F1 NIH_MGC_7 Homo sapiens cDNA clone IMAGE:3537666 5, mRNA sequence	601193780F1 NIH_MGC_7 Homo sapiens cDNA clone IMAGE:3537666 5, mRNA sequence	1.33163	1.37784	1.39394	0.986335	1.57448	1.07131	1.32505	0.839705	0.808555	1.16555	0.88858	1.25143	0.735525	1.31263	1.38868	0.672109	0.965114	0.882752
67	601301818F1 NIH_MGC_21 Homo sapiens cDNA clone IMAGE:3636412 5, mRNA sequence	601301818F1 NIH_MGC_21 Homo sapiens cDNA clone IMAGE:3636412 5, mRNA sequence	0.0001	0.380183	0.625387	0.563496	0.44931	0.657755	0.351102	0.497699	0.445152	0.659582	0.378227	0.355526	0.596433	0.587483	0.91726	0.661944	0.431547	0.591549
68	601311935F1 NIH_MGC_44 Homo sapiens cDNA clone IMAGE:3658737 5, mRNA sequence	601311935F1 NIH_MGC_44 Homo sapiens cDNA clone IMAGE:3658737 5, mRNA sequence	0.979663	0.955276	1.03099	1.193	1.2164	0.922396	1.52016	1.11893	1.12141	1.06339	1.50153	0.782134	1.27192	1.81316	1.28253	0.46938	1.08535	0.918682
69	601336028F1 NIH_MGC_44 Homo sapiens cDNA clone IMAGE:3689911 5, mRNA sequence	601336028F1 NIH_MGC_44 Homo sapiens cDNA clone IMAGE:3689911 5, mRNA sequence	7.34421	1.96492	4.40259	1.57702	1.81997	4.93597	5.68957	5.97164	3.64384	1.30568	2.59356	4.08375	4.46444	6.64508	5.57448	0.0001	3.61399	5.66925
70	601341285F1 NIH_MGC_53 Homo sapiens cDNA clone IMAGE:3683445 5, mRNA sequence	601341285F1 NIH_MGC_53 Homo sapiens cDNA clone IMAGE:3683445 5, mRNA sequence	0.526015	0.161792	0.53767	0.409712	0.339061	0.239457	0.0923983	0.268858	0.348678	0.159358	0.0001	0.827754	0.198437	0.433142	0.166502	0.396578	0.0818714	0.0001
71	601344576F1 NIH_MGC_8 Homo sapiens cDNA clone IMAGE:3677250 5, mRNA sequence	601344576F1 NIH_MGC_8 Homo sapiens cDNA clone IMAGE:3677250 5, mRNA sequence	0.50502	0.32927	0.132482	0.0374307	0.537183	0.287992	0.358721	0.264527	0.296915	0.751446	0.334501	0.248357	0.283702	0.546224	0.432713	0.570196	0.0001	0.138243
72	601432365F1 NIH_MGC_72 Homo sapiens cDNA clone IMAGE:3917465 5, mRNA sequence	601432365F1 NIH_MGC_72 Homo sapiens cDNA clone IMAGE:3917465 5, mRNA sequence	0.155273	0.168279	0.419377	0.0001	0.0700028	0.00372144	0.0001	0.115097	0.296805	0.0276952	0.0001	0.194494	0.275781	0.0001	0.0001	0.0969636	0.1102	0.172755
73	601437635F1 NIH_MGC_72 Homo sapiens cDNA clone IMAGE:3922569 5, mRNA sequence	601437635F1 NIH_MGC_72 Homo sapiens cDNA clone IMAGE:3922569 5, mRNA sequence	0.269107	0.0505005	0.284877	0.294585	0.408823	0.560648	0.252696	0.499507	0.275116	0.0001	0.295372	0.834248	0.684449	0.270076	0.604732	0.416541	0.346423	0.299659
74	601437678F1 NIH_MGC_72 Homo sapiens cDNA clone IMAGE:3922723 5, mRNA sequence	601437678F1 NIH_MGC_72 Homo sapiens cDNA clone IMAGE:3922723 5, mRNA sequence	2.2953	1.79247	1.68912	1.60499	1.60153	2.94991	2.15811	2.25304	1.66671	1.61694	1.37027	1.1218	1.49659	2.27778	2.14501	1.36924	1.89523	1.9415
75	601441142F1 NIH_MGC_72 Homo sapiens cDNA clone IMAGE:3915971 5, mRNA sequence	601441142F1 NIH_MGC_72 Homo sapiens cDNA clone IMAGE:3915971 5, mRNA sequence	1.63783	0.0001	0.152812	0.732865	0.0625603	0.663247	1.49233	0.0001	0.436939	0.451377	0.387759	0.0001	0.707096	1.27527	1.69274	0.636034	1.05905	1.40409
76	601441665F1 NIH_MGC_65 Homo sapiens cDNA clone IMAGE:3845681 5, mRNA sequence	601441665F1 NIH_MGC_65 Homo sapiens cDNA clone IMAGE:3845681 5, mRNA sequence	0.0001	0.0001	0.0001	0.0001	0.0001	0.0001	0.0001	0.15439	0.0001	0.481423	0.00502288	0.212491	0.106601	0.0001	0.0001	0.0001	0.0001	0.0729914
77	601445677F1 NIH_MGC_65 Homo sapiens cDNA clone IMAGE:3849715 5, mRNA sequence	601445677F1 NIH_MGC_65 Homo sapiens cDNA clone IMAGE:3849715 5, mRNA sequence	0.129133	0.0001	0.456762	0.0340837	0.629981	0.0001	0.0001	0.0001	0.0001	0.273839	0.0001	0.304459	0.0001	0.0001	0.0001	1.96723	0.267599	0.0001
78	601452004F1 NIH_MGC_66 Homo sapiens cDNA clone IMAGE:3855793 5, mRNA sequence	601452004F1 NIH_MGC_66 Homo sapiens cDNA clone IMAGE:3855793 5, mRNA sequence	0.643357	0.684156	0.486305	0.656124	0.0001	0.722042	0.179306	0.564936	0.649356	0.0001	0.525186	0.774319	0.307711	0.536363	0.568897	0.585003	1.05505	0.718507
79	601452348F1 NIH_MGC_66 Homo sapiens cDNA clone IMAGE:3856355 5, mRNA sequence	601452348F1 NIH_MGC_66 Homo sapiens cDNA clone IMAGE:3856355 5, mRNA sequence	11.8306	7.73962	5.76478	8.43204	6.93138	12.6315	8.07209	15.7133	3.79303	10.1626	9.35794	8.62168	9.02225	7.42673	9.37207	4.28347	3.87739	7.06916
80	601460622F1 NIH_MGC_66 Homo sapiens cDNA clone IMAGE:3864316 5, mRNA sequence	601460622F1 NIH_MGC_66 Homo sapiens cDNA clone IMAGE:3864316 5, mRNA sequence	0.388249	0.0051172	0.312596	0.323028	0.038792	0.148178	0.0001	0.0665421	0.25363	0.134212	0.195246	0.0584858	0.308926	0.303797	0.1123	0.0001	0.358949	0.0001
81	601466708F1 NIH_MGC_67 Homo sapiens cDNA clone IMAGE:3870169 5, mRNA sequence	601466708F1 NIH_MGC_67 Homo sapiens cDNA clone IMAGE:3870169 5, mRNA sequence	0.946406	0.695769	1.1971	0.674664	0.804788	1.17512	0.865106	0.744246	0.714803	0.96954	0.864534	0.890901	0.630568	0.447368	0.978274	1.06355	1.31636	0.882965
82	601480974F1 NIH_MGC_68 Homo sapiens cDNA clone IMAGE:3883362 5, mRNA sequence	601480974F1 NIH_MGC_68 Homo sapiens cDNA clone IMAGE:3883362 5, mRNA sequence	0.1024	0.159018	0.28715	0.049339	0.0001	0.0001	0.0206875	0.0001	0.0001	0.0001	0.0001	0.0145524	0.0001	0.0001	0.384757	0.159566	0.30154	0.166572
83	601502337F1 NIH_MGC_70 Homo sapiens cDNA clone IMAGE:3904209 5, mRNA sequence	601502337F1 NIH_MGC_70 Homo sapiens cDNA clone IMAGE:3904209 5, mRNA sequence	0.581559	0.0947749	0.0001	0.0254967	0.0369231	0.0001	0.0697008	0.0001	0.266108	0.105048	0.0001	0.0001	0.0001	0.188664	0.0001	0.0001	0.216928	0.150704
84	601503980F1 NIH_MGC_71 Homo sapiens cDNA clone IMAGE:3905899 5, mRNA sequence	601503980F1 NIH_MGC_71 Homo sapiens cDNA clone IMAGE:3905899 5, mRNA sequence	0.622179	1.11776	0.462807	0.364463	0.80858	0.442958	0.0001	0.53279	0.451063	0.583218	1.35772	0.985356	0.452383	0.0181863	0.142333	1.06403	0.363582	0.828127
85	601563062F1 NIH_MGC_20 Homo sapiens cDNA clone IMAGE:3832838 5, mRNA sequence	601563062F1 NIH_MGC_20 Homo sapiens cDNA clone IMAGE:3832838 5, mRNA sequence	0.0001	0.0001	0.0001	0.169555	0.0001	0.0001	0.102284	0.0001	0.0998067	0.0001	0.056299	0.0001	0.0001	0.187805	0.323126	0.139172	0.0001	0.0001
86	601582820F1 NIH_MGC_7 Homo sapiens cDNA clone IMAGE:3937205 5, mRNA sequence	601582820F1 NIH_MGC_7 Homo sapiens cDNA clone IMAGE:3937205 5, mRNA sequence	0.270803	0.127383	0.33238	0.195785	0.273829	0.0001	0.117525	0.0001	0.225227	0.677268	0.292143	0.00444142	0.0001	0.212973	0.100914	0.424002	0.202658	0.0001
87	601584770F1 NIH_MGC_7 Homo sapiens cDNA clone IMAGE:3939209 5, mRNA sequence	601584770F1 NIH_MGC_7 Homo sapiens cDNA clone IMAGE:3939209 5, mRNA sequence	0.423374	0.228521	1.13812	0.839613	0.624985	0.601361	1.01051	0.867737	0.55751	0.540458	0.440566	0.5029	0.184185	0.726629	0.907326	1.34072	0.803036	0.416979
88	601590716F1 NIH_MGC_7 Homo sapiens cDNA clone IMAGE:3945051 5, mRNA sequence	601590716F1 NIH_MGC_7 Homo sapiens cDNA clone IMAGE:3945051 5, mRNA sequence	0.239489	0.0001	0.479802	0.401543	0.0656662	0.211151	0.10356	0.353938	0.784374	0.49781	0.392282	0.0558005	0.469882	0.410608	0.148216	0.214524	0.0001	0.434816
89	601590766F1 NIH_MGC_7 Homo sapiens cDNA clone IMAGE:3944777 5, mRNA sequence	601590766F1 NIH_MGC_7 Homo sapiens cDNA clone IMAGE:3944777 5, mRNA sequence	0.0887892	0.578367	0.220379	0.225897	0.0001	0.0001	0.0001	0.0001	0.0001	0.486588	0.372002	0.187417	0.32833	0.298021	0.0521343	0.0001	0.269903	0.0895222
90	601594235F1 NIH_MGC_9 Homo sapiens cDNA clone IMAGE:3948272 5, mRNA sequence	601594235F1 NIH_MGC_9 Homo sapiens cDNA clone IMAGE:3948272 5, mRNA sequence	0.315216	0.0001	0.18267	0.304722	0.396027	0.179174	0.796845	0.385441	0.211589	0.120686	0.346947	0.360431	0.534887	0.415043	0.902023	0.469194	0.0001	0.256307
91	601651758F1 NIH_MGC_81 Homo sapiens cDNA clone IMAGE:3934814 5, mRNA sequence	601651758F1 NIH_MGC_81 Homo sapiens cDNA clone IMAGE:3934814 5, mRNA sequence	1.36899	1.22509	1.33358	1.36088	1.16702	1.21001	1.24459	1.05999	1.25785	1.15467	1.22533	1.15826	1.17598	1.35234	1.34641	1.38455	1.14719	1.438
92	601651925F1 NIH_MGC_82 Homo sapiens cDNA clone IMAGE:3935119 5, mRNA sequence	601651925F1 NIH_MGC_82 Homo sapiens cDNA clone IMAGE:3935119 5, mRNA sequence	0.127227	0.0001	0.0436134	0.0270034	0.512305	0.0001	0.266411	0.0001	0.0001	0.0782223	0.0351405	0.101091	0.0001	0.0242295	0.195499	0.0001	0.130236	0.0001
93	601652010F1 NIH_MGC_82 Homo sapiens cDNA clone IMAGE:3935187 5, mRNA sequence	601652010F1 NIH_MGC_82 Homo sapiens cDNA clone IMAGE:3935187 5, mRNA sequence	0.348814	0.0001	0.0001	0.0001	0.00010375	0.0001	0.01505	0.11451	0.0001	0.360322	0.365459	0.00438788	0.0001	0.151537	0.0001	0.0001	0.0001	0.0001
94	601657383R1 NIH_MGC_67 Homo sapiens cDNA clone IMAGE:3866132 3, mRNA sequence	601657383R1 NIH_MGC_67 Homo sapiens cDNA clone IMAGE:3866132 3, mRNA sequence	0.0001	0.191466	0.0001	0.0001	0.570695	0.0001	0.0001	0.00696814	0.488479	0.0001	0.0001	0.180322	0.0332406	0.306468	0.0456395	0.195367	0.283617	0.0001
95	601659303R1 NIH_MGC_70 Homo sapiens cDNA clone IMAGE:3895680 3, mRNA sequence	601659303R1 NIH_MGC_70 Homo sapiens cDNA clone IMAGE:3895680 3, mRNA sequence	1.14197	1.30211	1.50178	1.19485	1.44258	1.60721	1.30397	0.984045	1.36616	1.16604	1.14703	0.706031	1.08521	0.48431	1.02911	1.27463	1.252	1.23307
96	601670155F1 NIH_MGC_20 Homo sapiens cDNA clone IMAGE:3953100 5, mRNA sequence	601670155F1 NIH_MGC_20 Homo sapiens cDNA clone IMAGE:3953100 5, mRNA sequence	0.0565831	0.0433253	0.131609	0.153288	0.126672	0.480879	0.418247	0.350958	0.440327	0.640828	0.471228	0.0736979	0.349868	0.0001	0.771834	0.457881	0.0777146	0.146899
97	601672433F1 NIH_MGC_20 Homo sapiens cDNA clone IMAGE:3955113 5, mRNA sequence	601672433F1 NIH_MGC_20 Homo sapiens cDNA clone IMAGE:3955113 5, mRNA sequence	0.21839	0.216929	0.182329	0.0874324	0.123349	0.380806	0.179075	0.140617	0.367032	0.157457	0.0944528	0.324192	0.0001	0.133869	0.106795	0.0817394	0.0001	0.231488
98	601763816F1 NIH_MGC_53 Homo sapiens cDNA clone IMAGE:3996147 5, mRNA sequence	601763816F1 NIH_MGC_53 Homo sapiens cDNA clone IMAGE:3996147 5, mRNA sequence	0.407368	0.209772	0.1985	0.324895	0.32066	0.165829	0.00654553	0.440397	0.0001	0.0001	0.860292	0.0001	0.0001	0.041142	0.0001	0.0687243	0.0001	0.124467
99	601813760F1 NIH_MGC_54 Homo sapiens cDNA clone IMAGE:4048167 5, mRNA sequence	601813760F1 NIH_MGC_54 Homo sapiens cDNA clone IMAGE:4048167 5, mRNA sequence	0.0001	0.19587	0.407616	0.0679889	0.736821	0.344742	0.422607	0.655678	0.0840399	0.506175	0.568175	0.681668	0.472918	0.896083	0.658922	0.249465	0.309953	0.954942
100	601817555F1 NIH_MGC_57 Homo sapiens cDNA clone IMAGE:4041036 5, mRNA sequence	601817555F1 NIH_MGC_57 Homo sapiens cDNA clone IMAGE:4041036 5, mRNA sequence	0.0001	0.294556	0.0824486	0.0686229	0.0001	0.672598	0.0001	0.17576	0.236234	0.216248	0.0001	0.414522	0.0001	0.0001	0.0539231	0.415608	0.0001	0.0001
101	601818170F1 NIH_MGC_58 Homo sapiens cDNA clone IMAGE:4042121 5, mRNA sequence	601818170F1 NIH_MGC_58 Homo sapiens cDNA clone IMAGE:4042121 5, mRNA sequence	0.842232	1.0505	1.10045	1.42289	1.54623	1.10528	1.70011	1.33698	1.49228	1.39596	1.08902	1.20661	1.00487	1.17782	0.924428	0.740919	1.32842	1.30001
102	601822026F1 NIH_MGC_75 Homo sapiens cDNA clone IMAGE:4042302 5, mRNA sequence	601822026F1 NIH_MGC_75 Homo sapiens cDNA clone IMAGE:4042302 5, mRNA sequence	1.16915	0.356535	0.531821	0.234372	0.0635012	0.115192	0.248173	0.490225	0.0552244	0.139759	0.630776	0.292054	0.596809	0.455676	0.501363	0.0187611	0.407304	0.445417
103	601823962F1 NIH_MGC_79 Homo sapiens cDNA clone IMAGE:4043678 5, mRNA sequence	601823962F1 NIH_MGC_79 Homo sapiens cDNA clone IMAGE:4043678 5, mRNA sequence	3.1389	2.40439	2.97558	2.50433	2.6713	2.68046	2.9508	3.04294	3.67321	2.98031	3.32677	3.03731	2.1716	2.88976	2.62644	2.45323	3.37148	2.98996
104	601841868F1 NIH_MGC_46 Homo sapiens cDNA clone IMAGE:4079656 5, mRNA sequence	601841868F1 NIH_MGC_46 Homo sapiens cDNA clone IMAGE:4079656 5, mRNA sequence	0.442229	0.541194	0.199895	0.187556	0.474113	0.214041	0.653135	0.313658	0.856629	0.615219	0.759053	0.892311	0.337328	0.78678	0.68054	0.630834	0.0560132	0.584011
105	601842662F1 NIH_MGC_54 Homo sapiens cDNA clone IMAGE:4063622 5, mRNA sequence	601842662F1 NIH_MGC_54 Homo sapiens cDNA clone IMAGE:4063622 5, mRNA sequence	1.21798	0.933058	1.16989	1.03637	1.10335	0.878172	1.19941	0.976434	0.908369	0.476731	0.767677	1.14027	0.0200312	0.719246	0.324885	0.757749	1.3676	0.962868
106	601845850F1 NIH_MGC_55 Homo sapiens cDNA clone IMAGE:4076868 5, mRNA sequence	601845850F1 NIH_MGC_55 Homo sapiens cDNA clone IMAGE:4076868 5, mRNA sequence	0.0001	0.459495	0.458988	0.235435	0.191313	0.408238	0.146068	0.346445	0.760879	0.248146	0.891308	0.307666	0.0001	0.364606	0.484424	0.0839829	0.730932	0.287507
107	601854749F1 NIH_MGC_57 Homo sapiens cDNA clone IMAGE:4074517 5, mRNA sequence	601854749F1 NIH_MGC_57 Homo sapiens cDNA clone IMAGE:4074517 5, mRNA sequence	0.592461	0.0897839	0.0001	0.0242205	0.0001	0.34418	0.484919	0.100145	0.0467637	0.41131	0.127942	0.196098	0.310155	0.00380933	0.436918	0.760751	0.0001	0.207263
108	601861078F1 NIH_MGC_77 Homo sapiens cDNA clone IMAGE:4070922 5, mRNA sequence	601861078F1 NIH_MGC_77 Homo sapiens cDNA clone IMAGE:4070922 5, mRNA sequence	0.439429	0.306295	0.632453	0.944679	0.34428	0.913843	0.669219	0.569705	0.409595	0.393741	0.428011	0.334253	0.532559	0.989999	0.41691	0.262649	0.753305	0.676421
109	601862857F1 NIH_MGC_57 Homo sapiens cDNA clone IMAGE:4080303 5, mRNA sequence	601862857F1 NIH_MGC_57 Homo sapiens cDNA clone IMAGE:4080303 5, mRNA sequence	0.659221	0.933315	0.919599	1.00466	0.632741	1.26291	0.522022	0.502342	0.600479	0.469767	1.0841	0.62352	0.925388	1.13758	1.22878	0.972862	0.963787	0.751054
110	601863232F1 NIH_MGC_57 Homo sapiens cDNA clone IMAGE:4081015 5, mRNA sequence	601863232F1 NIH_MGC_57 Homo sapiens cDNA clone IMAGE:4081015 5, mRNA sequence	0.314561	0.0001	0.0168588	0.0215841	0.0181704	0.0001	0.0190939	0.0001	0.0001	0.0996734	0.0001	0.0001	0.229336	0.140266	0.11146	0.291133	0.0111968	0.0001
111	601863924F1 NIH_MGC_57 Homo sapiens cDNA clone IMAGE:4082525 5, mRNA sequence	601863924F1 NIH_MGC_57 Homo sapiens cDNA clone IMAGE:4082525 5, mRNA sequence	0.26249	0.521844	0.0001	0.50619	0.554336	0.878838	0.54957	0.741005	0.52614	0.44122	0.0619262	0.373043	0.41124	0.754797	0.312494	0.355711	0.436331	0.0845649
112	601867670F1 NIH_MGC_17 Homo sapiens cDNA clone IMAGE:4110472 5, mRNA sequence	601867670F1 NIH_MGC_17 Homo sapiens cDNA clone IMAGE:4110472 5, mRNA sequence	0.00373315	0.0001	0.533137	0.0158032	0.0397305	0.133186	0.352493	0.0108589	0.0001	0.141137	0.396753	0.0001	0.0001	0.283094	0.0001	0.0657356	0.0001	0.0001
113	601868421F1 NIH_MGC_17 Homo sapiens cDNA clone IMAGE:4111180 5, mRNA sequence	601868421F1 NIH_MGC_17 Homo sapiens cDNA clone IMAGE:4111180 5, mRNA sequence	0.00394666	0.832278	0.679691	0.343227	0.793712	0.0242732	0.199858	0.275947	0.40723	0.465848	0.30376	0.805861	0.0001	0.763388	0.242394	0.64817	0.367645	0.376394
114	601870125F1 NIH_MGC_19 Homo sapiens cDNA clone IMAGE:4100239 5, mRNA sequence	601870125F1 NIH_MGC_19 Homo sapiens cDNA clone IMAGE:4100239 5, mRNA sequence	0.0001	0.0001	0.490816	0.0464387	0.0001	0.0290461	0.0001	0.0116373	0.0001	0.371105	0.0001	0.0851596	0.404383	0.0001	0.0001	0.0001	0.0001	0.553152
115	601880905F1 NIH_MGC_57 Homo sapiens cDNA clone IMAGE:4093513 5, mRNA sequence	601880905F1 NIH_MGC_57 Homo sapiens cDNA clone IMAGE:4093513 5, mRNA sequence	0.0001	0.379399	0.0001	0.172104	0.151623	0.0728239	0.104833	0.339813	0.0001	0.0001	0.228225	0.0001	0.199568	0.0001	0.0001	0.0001	0.234327	0.0001
116	601889024F1 NIH_MGC_17 Homo sapiens cDNA clone IMAGE:4123228 5, mRNA sequence	601889024F1 NIH_MGC_17 Homo sapiens cDNA clone IMAGE:4123228 5, mRNA sequence	0.0001	0.0001	0.0001	0.188975	0.246639	0.0001	0.0001	0.318726	0.0001	0.0001	0.0001	0.337296	0.453833	0.0001	0.0001	0.244939	0.0001	0.0001
117	601905533F1 NIH_MGC_54 Homo sapiens cDNA clone IMAGE:4133265 5, mRNA sequence	601905533F1 NIH_MGC_54 Homo sapiens cDNA clone IMAGE:4133265 5, mRNA sequence	0.228941	0.0899575	0.249282	0.0217164	0.69947	0.301602	0.0001	0.0001	0.137944	1.11974	0.0516553	0.0001	0.0001	0.17115	0.0149433	0.259986	0.125643	0.188468
118	601905553F1 NIH_MGC_54 Homo sapiens cDNA clone IMAGE:4133461 5, mRNA sequence	601905553F1 NIH_MGC_54 Homo sapiens cDNA clone IMAGE:4133461 5, mRNA sequence	0.0001	0.456086	0.389563	0.216631	0.747006	0.416193	0.310583	0.654913	0.519746	0.168595	0.592443	0.219852	0.395665	0.352137	0.0325873	1.03198	0.553624	0.536551
119	602013147F1 NCI_CGAP_Brn64 Homo sapiens cDNA clone IMAGE:4148938 5, mRNA sequence	602013147F1 NCI_CGAP_Brn64 Homo sapiens cDNA clone IMAGE:4148938 5, mRNA sequence	0.120811	0.216975	0.458152	0.836994	0.506413	0.0717034	0.0001	0.561081	0.0001	0.0001	0.0001	0.0001	0.268259	0.0001	0.342858	0.0864874	0.0001	0.306569
120	602014214F1 NCI_CGAP_Brn64 Homo sapiens cDNA clone IMAGE:4150035 5, mRNA sequence	602014214F1 NCI_CGAP_Brn64 Homo sapiens cDNA clone IMAGE:4150035 5, mRNA sequence	0.175575	0.501212	0.640957	0.694043	0.569794	0.749838	0.607753	1.04389	0.434127	0.731508	0.781762	0.772321	0.450974	0.672103	0.827301	0.727948	1.14022	0.798624
121	602015946F1 NCI_CGAP_Brn64 Homo sapiens cDNA clone IMAGE:4151578 5, mRNA sequence	602015946F1 NCI_CGAP_Brn64 Homo sapiens cDNA clone IMAGE:4151578 5, mRNA sequence	0.0756753	0.197096	0.6718	0.0001	0.0598589	0.0001	0.479036	0.0532041	0.0001	0.141955	0.0572967	0.0001	0.0001	0.0001	0.372169	0.356813	0.545428	0.0001
122	602022103F1 NCI_CGAP_Brn67 Homo sapiens cDNA clone IMAGE:4157545 5, mRNA sequence	602022103F1 NCI_CGAP_Brn67 Homo sapiens cDNA clone IMAGE:4157545 5, mRNA sequence	0.0001	0.0001	0.0001	0.0581641	0.0001	0.0001	0.229202	0.461992	0.0713691	0.28936	0.270996	0.0001	0.0001	0.0001	0.0001	0.193978	0.0794232	0.235294
123	602034357F2 NCI_CGAP_Brn64 Homo sapiens cDNA clone IMAGE:4182062 5, mRNA sequence	602034357F2 NCI_CGAP_Brn64 Homo sapiens cDNA clone IMAGE:4182062 5, mRNA sequence	0.844795	0.804953	1.19076	1.05121	1.43122	0.703926	1.2237	0.646726	0.932786	1.67602	1.24259	0.966124	0.870662	1.24745	0.960519	1.23834	1.04419	1.7765
124	602037036F1 NCI_CGAP_Brn64 Homo sapiens cDNA clone IMAGE:4184889 5, mRNA sequence	602037036F1 NCI_CGAP_Brn64 Homo sapiens cDNA clone IMAGE:4184889 5, mRNA sequence	0.00507768	0.17833	0.0001	0.0001	0.317972	0.0001	0.0370145	0.0571214	0.602563	0.0001	0.460884	0.212813	0.271394	0.340764	0.0001	0.119033	0.262701	0.166606
125	602042752F1 NCI_CGAP_Brn67 Homo sapiens cDNA clone IMAGE:4180284 5, mRNA sequence	602042752F1 NCI_CGAP_Brn67 Homo sapiens cDNA clone IMAGE:4180284 5, mRNA sequence	1.67679	0.661054	1.26816	1.10132	0.785098	1.46458	1.59234	0.906559	1.02545	0.878416	1.20569	1.38985	0.778688	1.11595	0.811906	0.740943	1.03713	0.992905
126	602066964F1 NIH_MGC_57 Homo sapiens cDNA clone IMAGE:4066046 5, mRNA sequence	602066964F1 NIH_MGC_57 Homo sapiens cDNA clone IMAGE:4066046 5, mRNA sequence	0.427161	1.06455	0.790335	0.563126	0.234361	0.86433	0.132028	0.277382	0.949242	0.57364	0.62613	0.60477	0.706362	0.0001	0.527135	0.336334	0.584176	0.909941
127	602067985F1 NIH_MGC_58 Homo sapiens cDNA clone IMAGE:4067037 5, mRNA sequence	602067985F1 NIH_MGC_58 Homo sapiens cDNA clone IMAGE:4067037 5, mRNA sequence	2.46435	1.26292	1.93131	2.02569	2.15948	1.41189	1.11144	1.43384	1.64601	1.57898	1.10543	1.5555	0.927494	2.14697	1.26709	1.42319	1.81357	2.02651
128	602070866F1 NCI_CGAP_Brn64 Homo sapiens cDNA clone IMAGE:4213601 5, mRNA sequence	602070866F1 NCI_CGAP_Brn64 Homo sapiens cDNA clone IMAGE:4213601 5, mRNA sequence	0.0001	0.0001	0.0001	0.00603797	0.0001	0.0001	0.0594294	0.145809	0.351091	0.210371	0.0001	0.0001	0.0001	0.353304	0.143992	0.265403	0.0001	0.237954
129	602075775F1 NIH_MGC_62 Homo sapiens cDNA clone IMAGE:4242834 5, mRNA sequence	602075775F1 NIH_MGC_62 Homo sapiens cDNA clone IMAGE:4242834 5, mRNA sequence	1.24057	0.753905	0.447259	0.260653	0.461327	0.161435	0.454724	0.898323	0.318955	0.561603	0.356676	0.687794	0.21243	0.454568	0.64466	0.363879	0.920897	0.793548
130	602083346F1 NIH_MGC_81 Homo sapiens cDNA clone IMAGE:4247578 5, mRNA sequence	602083346F1 NIH_MGC_81 Homo sapiens cDNA clone IMAGE:4247578 5, mRNA sequence	0.172429	0.0001	0.241024	0.0001	0.0147096	0.363351	0.366879	0.381795	0.342648	0.0001	0.444949	0.162985	0.32124	0.434463	0.228807	0.0001	0.0001	0.0001
131	602083723F1 NIH_MGC_83 Homo sapiens cDNA clone IMAGE:4248004 5, mRNA sequence	602083723F1 NIH_MGC_83 Homo sapiens cDNA clone IMAGE:4248004 5, mRNA sequence	0.0001	0.0001	0.0001	0.00583841	0.0001	0.0001	0.0001	0.0001	0.431644	0.254375	0.248065	0.0001	0.0001	0.0001	0.0001	0.0001	0.0001	0.591276
132	602086164F1 NIH_MGC_83 Homo sapiens cDNA clone IMAGE:4250366 5, mRNA sequence	602086164F1 NIH_MGC_83 Homo sapiens cDNA clone IMAGE:4250366 5, mRNA sequence	0.701896	0.0223913	0.0001	0.31787	0.143549	0.0841053	0.0001	0.0001	0.0001	0.13392	0.187548	0.0001	0.0120278	0.124698	0.183645	0.182632	0.0001	0.0001
133	602086322F1 NIH_MGC_83 Homo sapiens cDNA clone IMAGE:4250621 5, mRNA sequence	602086322F1 NIH_MGC_83 Homo sapiens cDNA clone IMAGE:4250621 5, mRNA sequence	0.0001	0.0001	0.0001	0.0001	0.0001	0.102189	0.0001	0.0001	0.0001	0.101989	0.0001	0.0001	0.242741	0.0878771	0.129553	0.00237739	0.0001	0.065151
134	602086350F1 NIH_MGC_83 Homo sapiens cDNA clone IMAGE:4250437 5, mRNA sequence	602086350F1 NIH_MGC_83 Homo sapiens cDNA clone IMAGE:4250437 5, mRNA sequence	0.627672	0.0001	0.250061	0.141448	0.813565	0.0495503	0.0914499	0.751547	0.18907	0.782957	0.500966	0.430731	0.472508	0.56816	0.0001	0.297679	0.399878	0.527541
135	602119167F1 NIH_MGC_56 Homo sapiens cDNA clone IMAGE:4276241 5, mRNA sequence	602119167F1 NIH_MGC_56 Homo sapiens cDNA clone IMAGE:4276241 5, mRNA sequence	0.797958	0.926432	0.722447	1.28144	0.706809	0.960541	0.753178	0.866193	1.75958	0.84231	0.816843	0.970885	1.22603	0.789745	0.898672	0.748507	0.652427	0.502921
136	602130767F1 NIH_MGC_56 Homo sapiens cDNA clone IMAGE:4287377 5, mRNA sequence	602130767F1 NIH_MGC_56 Homo sapiens cDNA clone IMAGE:4287377 5, mRNA sequence	0.107037	0.109907	0.356552	0.308741	0.244161	0.309056	0.0001	0.296063	0.249605	0.189664	0.279378	0.0672721	0.0344488	0.0001	0.409156	0.148801	0.0001	0.315565
137	602131516F1 NIH_MGC_81 Homo sapiens cDNA clone IMAGE:4271091 5, mRNA sequence	602131516F1 NIH_MGC_81 Homo sapiens cDNA clone IMAGE:4271091 5, mRNA sequence	0.0976693	0.0474615	0.0103525	0.143481	0.0001	0.0001	0.0001	0.0001	0.102182	0.0001	0.0001	0.28114	0.0001	0.118406	0.164507	0.0001	0.11374	0.282808
138	602134179F1 NIH_MGC_81 Homo sapiens cDNA clone IMAGE:4289466 5, mRNA sequence	602134179F1 NIH_MGC_81 Homo sapiens cDNA clone IMAGE:4289466 5, mRNA sequence	0.0001	0.216104	0.34804	0.156321	0.722474	0.00318182	0.0001	0.0001	0.0001	0.0372658	0.283809	0.0359169	0.0001	0.0001	0.0973075	0.00969358	0.0001	0.670633
139	602135270F1 NIH_MGC_81 Homo sapiens cDNA clone IMAGE:4290208 5, mRNA sequence	602135270F1 NIH_MGC_81 Homo sapiens cDNA clone IMAGE:4290208 5, mRNA sequence	0.723384	0.889056	0.330053	0.648513	0.645497	0.23779	0.402487	0.822337	1.32069	0.47902	0.575614	0.856544	0.479864	1.24698	0.578848	0.717332	0.34437	0.965242
140	602136493F1 NIH_MGC_83 Homo sapiens cDNA clone IMAGE:4272886 5, mRNA sequence	602136493F1 NIH_MGC_83 Homo sapiens cDNA clone IMAGE:4272886 5, mRNA sequence	0.738966	0.898411	0.988101	0.742236	0.705465	0.652837	0.702347	0.698267	0.895227	0.918726	1.25986	0.255179	0.920771	1.14354	1.17374	1.12544	0.908445	1.55109
141	602137688F1 NIH_MGC_83 Homo sapiens cDNA clone IMAGE:4274180 5, mRNA sequence	602137688F1 NIH_MGC_83 Homo sapiens cDNA clone IMAGE:4274180 5, mRNA sequence	0.683386	0.362223	0.636305	0.581997	0.368907	0.930404	0.255944	0.44686	1.05228	0.537501	0.858384	0.610284	0.787171	1.02873	0.998702	0.616537	1.07433	0.865785
142	602140129F1 NIH_MGC_46 Homo sapiens cDNA clone IMAGE:4301287 5, mRNA sequence	602140129F1 NIH_MGC_46 Homo sapiens cDNA clone IMAGE:4301287 5, mRNA sequence	0.547015	0.660237	0.564933	0.536449	0.484335	0.86842	0.8461	0.691195	1.34619	0.646303	0.426313	1.25895	0.693874	0.66559	0.524938	0.878997	1.16535	0.801223
143	602149922F1 NIH_MGC_81 Homo sapiens cDNA clone IMAGE:4291324 5, mRNA sequence	602149922F1 NIH_MGC_81 Homo sapiens cDNA clone IMAGE:4291324 5, mRNA sequence	0.0001	0.00642576	0.0001	0.146196	0.0832346	0.19819	0.0001	0.0001	0.0001	0.054685	0.0001	0.0001	0.10582	0.157412	0.0001	0.0001	0.0001	0.0001
144	602246596F1 NIH_MGC_62 Homo sapiens cDNA clone IMAGE:4332142 5, mRNA sequence	602246596F1 NIH_MGC_62 Homo sapiens cDNA clone IMAGE:4332142 5, mRNA sequence	0.389939	0.0001	0.293976	0.641525	0.590684	0.283014	0.765561	0.301463	0.194822	0.40204	0.0001	0.315172	0.0733922	0.448997	0.249323	0.1616	0.360982	0.0381426
145	602249514F1 NIH_MGC_81 Homo sapiens cDNA clone IMAGE:4327827 5, mRNA sequence	602249514F1 NIH_MGC_81 Homo sapiens cDNA clone IMAGE:4327827 5, mRNA sequence	0.180249	0.0001	0.0001	0.0001	0.465302	0.260085	0.0433239	0.24571	0.447577	0.210394	0.112276	0.591702	0.0001	0.0001	0.0001	0.0663454	0.0001	0.034971
146	602253226F1 NIH_MGC_84 Homo sapiens cDNA clone IMAGE:4345302 5, mRNA sequence	602253226F1 NIH_MGC_84 Homo sapiens cDNA clone IMAGE:4345302 5, mRNA sequence	0.0001	0.0001	0.0001	0.00791043	0.0737715	0.0001	0.0001	0.178936	0.0600059	0.0001	0.528977	0.0001	0.188136	0.421517	0.188598	0.0473089	0.151856	0.144052
147	602255030F1 NIH_MGC_84 Homo sapiens cDNA clone IMAGE:4347391 5, mRNA sequence	602255030F1 NIH_MGC_84 Homo sapiens cDNA clone IMAGE:4347391 5, mRNA sequence	3.58097	3.56032	3.37317	3.209	3.38043	3.70047	3.28752	2.03134	2.93979	3.20687	3.61592	2.86301	3.70185	3.08443	4.38568	4.10508	4.3687	3.33659
148	602257367F1 NIH_MGC_85 Homo sapiens cDNA clone IMAGE:4340728 5, mRNA sequence	602257367F1 NIH_MGC_85 Homo sapiens cDNA clone IMAGE:4340728 5, mRNA sequence	0.465645	0.0287772	0.575158	0.0766458	0.238496	0.186662	0.584652	0.786472	0.0001	0.30179	0.113897	0.520095	0.0001	0.150416	0.551426	0.0163131	0.134671	0.781417
149	602274281F1 NIH_MGC_85 Homo sapiens cDNA clone IMAGE:4362141 5, mRNA sequence	602274281F1 NIH_MGC_85 Homo sapiens cDNA clone IMAGE:4362141 5, mRNA sequence	3.38111	2.66602	3.06565	2.27413	2.48917	2.72779	1.95338	2.73594	2.60793	2.13093	1.86746	1.80729	2.25308	2.93969	2.42073	2.952	2.09311	2.37429
150	602275987F1 NIH_MGC_85 Homo sapiens cDNA clone IMAGE:4363989 5, mRNA sequence	602275987F1 NIH_MGC_85 Homo sapiens cDNA clone IMAGE:4363989 5, mRNA sequence	0.323274	0.0001	0.0001	0.412692	0.0001	0.29556	0.0001	0.0354414	0.136569	0.0001	0.577314	0.0001	0.0001	0.150034	0.0242513	0.0001	0.0001	0.267484
151	602277529F1 NIH_MGC_86 Homo sapiens cDNA clone IMAGE:4365390 5, mRNA sequence	602277529F1 NIH_MGC_86 Homo sapiens cDNA clone IMAGE:4365390 5, mRNA sequence	0.0001	0.476886	0.262454	0.407403	0.0001	0.543793	0.206975	0.187933	0.30139	0.222431	0.0001	0.671774	1.02054	0.0001	0.201471	0.665263	0.318546	0.0001
152	602280125F1 NIH_MGC_86 Homo sapiens cDNA clone IMAGE:4367527 5, mRNA sequence	602280125F1 NIH_MGC_86 Homo sapiens cDNA clone IMAGE:4367527 5, mRNA sequence	0.0001	0.0001	0.0001	0.0761199	0.270281	0.0001	0.0001	0.0001	0.212517	0.0001	0.112546	0.0175263	0.0001	0.203332	0.321646	0.333459	0.0713973	0.0776927
153	602281734F1 NIH_MGC_86 Homo sapiens cDNA clone IMAGE:4369113 5, mRNA sequence	602281734F1 NIH_MGC_86 Homo sapiens cDNA clone IMAGE:4369113 5, mRNA sequence	1.18826	1.74477	1.25753	1.12893	0.889719	1.63968	1.02038	1.64547	0.793471	1.30576	0.816841	1.87281	1.75128	1.8022	1.85897	2.24417	1.83626	1.75011
154	602282243F1 NIH_MGC_86 Homo sapiens cDNA clone IMAGE:4369546 5, mRNA sequence	602282243F1 NIH_MGC_86 Homo sapiens cDNA clone IMAGE:4369546 5, mRNA sequence	0.0498501	0.0001	0.0001	0.515112	0.0001	0.073447	0.0001	0.0001	0.594749	0.253484	0.261705	0.00619957	0.326103	0.528244	0.0001	0.130951	0.04091	0.0001
155	602283502F1 NIH_MGC_86 Homo sapiens cDNA clone IMAGE:4371000 5, mRNA sequence	602283502F1 NIH_MGC_86 Homo sapiens cDNA clone IMAGE:4371000 5, mRNA sequence	0.165503	0.0824623	0.103336	0.211036	0.0001	0.0001	0.0001	0.00875847	0.242846	0.0001	0.0001	0.0001	0.0001	0.0001	0.0001	0.0001	0.181914	0.0001
156	602284387F1 NIH_MGC_86 Homo sapiens cDNA clone IMAGE:4372028 5, mRNA sequence	602284387F1 NIH_MGC_86 Homo sapiens cDNA clone IMAGE:4372028 5, mRNA sequence	1.60386	0.904139	1.1729	1.12401	1.142	1.03343	0.991504	0.765328	0.961178	1.22443	1.06432	1.00886	0.940672	1.52359	1.20602	1.53959	1.40924	1.01569
157	602285360F1 NIH_MGC_86 Homo sapiens cDNA clone IMAGE:4372671 5, mRNA sequence	602285360F1 NIH_MGC_86 Homo sapiens cDNA clone IMAGE:4372671 5, mRNA sequence	0.345406	0.0001	0.19578	0.0001	0.00180538	0.271799	0.227255	0.17067	0.403571	0.456861	0.21696	0.0001	0.455301	0.0895204	0.336537	0.231002	0.0001	0.0001
158	602287091F1 NIH_MGC_95 Homo sapiens cDNA clone IMAGE:4375702 5, mRNA sequence	602287091F1 NIH_MGC_95 Homo sapiens cDNA clone IMAGE:4375702 5, mRNA sequence	0.0605883	0.128802	0.20253	0.431667	0.245019	0.0001	0.506571	0.263597	0.202002	0.124785	0.0927117	0.268799	0.335974	0.60517	0.0001	0.446436	0.316026	0.595
159	602288296F1 NIH_MGC_97 Homo sapiens cDNA clone IMAGE:4374022 5, mRNA sequence	602288296F1 NIH_MGC_97 Homo sapiens cDNA clone IMAGE:4374022 5, mRNA sequence	0.052281	0.0534404	0.0480104	0.647564	0.39389	0.162897	0.0001	0.235248	0.434431	0.0908078	0.0001	0.692515	0.0001	0.0001	0.367354	0.28672	0.357048	0.0324979
160	602295684F1 NIH_MGC_86 Homo sapiens cDNA clone IMAGE:4390317 5, mRNA sequence	602295684F1 NIH_MGC_86 Homo sapiens cDNA clone IMAGE:4390317 5, mRNA sequence	0.0001	0.368487	0.0001	0.0001	0.552452	0.220045	0.0837796	0.408737	0.0001	0.156924	0.21462	0.0001	0.342347	0.149286	0.336702	0.51105	0.039497	0.162251
161	602306621F1 NIH_MGC_88 Homo sapiens cDNA clone IMAGE:4398029 5, mRNA sequence	602306621F1 NIH_MGC_88 Homo sapiens cDNA clone IMAGE:4398029 5, mRNA sequence	0.0001	0.0001	0.0001	0.0001	0.29634	0.0001	0.0001	0.0001	0.0001	0.0001	0.033604	0.0001	0.0001	0.658999	0.216076	0.0001	0.0001	0.0001
162	602311338F1 NIH_MGC_84 Homo sapiens cDNA clone IMAGE:4421145 5, mRNA sequence	602311338F1 NIH_MGC_84 Homo sapiens cDNA clone IMAGE:4421145 5, mRNA sequence	4.95684	5.14551	3.58402	1.84871	2.87519	3.83885	3.5704	2.76333	2.63678	1.25366	1.83697	1.94653	4.73399	7.03073	5.38423	3.29332	4.21152	4.10687
163	602317010F1 NIH_MGC_88 Homo sapiens cDNA clone IMAGE:4417106 5, mRNA sequence	602317010F1 NIH_MGC_88 Homo sapiens cDNA clone IMAGE:4417106 5, mRNA sequence	0.258031	0.669805	0.819703	0.420267	0.507294	0.30159	0.361159	0.590541	0.147647	0.35242	0.191426	0.735187	0.323448	0.193595	0.00282477	0.186148	0.280738	0.822875
164	602325028F1 NIH_MGC_90 Homo sapiens cDNA clone IMAGE:4412982 5, mRNA sequence	602325028F1 NIH_MGC_90 Homo sapiens cDNA clone IMAGE:4412982 5, mRNA sequence	0.22812	0.0993712	0.11864	0.366473	0.0001	0.00708927	0.0001	0.0001	0.0839219	0.0001	0.0194874	0.0001	0.0986737	0.0296652	0.309278	0.306987	0.457642	0.0783602
165	602325102F1 NIH_MGC_90 Homo sapiens cDNA clone IMAGE:4413240 5, mRNA sequence	602325102F1 NIH_MGC_90 Homo sapiens cDNA clone IMAGE:4413240 5, mRNA sequence	0.484585	0.512709	0.515564	0.208154	0.64161	0.639604	1.00315	0.43509	0.647546	0.0134422	0.605162	0.464889	0.170154	0.209505	0.688332	1.36186	0.877724	0.71914
166	602338619F1 NIH_MGC_89 Homo sapiens cDNA clone IMAGE:4446700 5, mRNA sequence	602338619F1 NIH_MGC_89 Homo sapiens cDNA clone IMAGE:4446700 5, mRNA sequence	0.0001	0.0001	0.0001	0.0001	0.0001	0.0001	0.268223	0.0001	0.325439	0.219793	0.0001	0.294648	0.0001	0.0001	0.0001	0.371623	0.284699	0.137808
167	602341884F1 NIH_MGC_89 Homo sapiens cDNA clone IMAGE:4452140 5, mRNA sequence	602341884F1 NIH_MGC_89 Homo sapiens cDNA clone IMAGE:4452140 5, mRNA sequence	0.0001	0.039893	0.0001	0.146693	0.52584	0.0330785	0.288922	0.0001	0.104081	0.152214	0.200136	0.00760888	0.0001	0.0001	0.198356	0.492556	0.0001	0.197574
168	602342619F1 NIH_MGC_89 Homo sapiens cDNA clone IMAGE:4452844 5, mRNA sequence	602342619F1 NIH_MGC_89 Homo sapiens cDNA clone IMAGE:4452844 5, mRNA sequence	0.416545	0.661769	0.744231	0.584282	0.749859	0.310297	0.774213	0.782942	0.965492	0.955097	1.10271	0.347189	0.298327	0.370585	0.524992	0.399938	0.659917	0.407613
169	602343415F1 NIH_MGC_89 Homo sapiens cDNA clone IMAGE:4453802 5, mRNA sequence	602343415F1 NIH_MGC_89 Homo sapiens cDNA clone IMAGE:4453802 5, mRNA sequence	2.69848	1.87463	2.16393	1.76727	2.08429	2.11345	1.43747	1.5215	1.7997	1.04039	1.86865	1.64125	1.2472	2.68023	1.52987	2.50539	2.53755	2.40451
170	602348464F1 NIH_MGC_90 Homo sapiens cDNA clone IMAGE:4443519 5, mRNA sequence	602348464F1 NIH_MGC_90 Homo sapiens cDNA clone IMAGE:4443519 5, mRNA sequence	0.0001	0.36742	0.28373	0.336584	0.426275	0.288669	0.636259	0.0001	0.0001	0.394674	0.322146	0.12262	0.496071	0.249304	0.144969	0.203945	0.49075	0.313706
171	602349056F1 NIH_MGC_90 Homo sapiens cDNA clone IMAGE:4444260 5, mRNA sequence	602349056F1 NIH_MGC_90 Homo sapiens cDNA clone IMAGE:4444260 5, mRNA sequence	0.784567	0.823049	0.817457	0.341407	0.444563	1.03411	1.13535	0.574359	1.03534	0.432161	0.858116	1.18934	0.613582	0.865678	0.822697	0.750708	0.730666	0.952633
172	602350442F1 NIH_MGC_90 Homo sapiens cDNA clone IMAGE:4445147 5, mRNA sequence	602350442F1 NIH_MGC_90 Homo sapiens cDNA clone IMAGE:4445147 5, mRNA sequence	1.24061	1.22122	0.751174	1.20293	1.361	0.749718	0.793977	0.863355	1.07042	0.817768	0.805598	0.734232	0.642657	1.34651	1.0723	1.09913	1.47753	0.958818
173	602351267F1 NIH_MGC_90 Homo sapiens cDNA clone IMAGE:4445969 5, mRNA sequence	602351267F1 NIH_MGC_90 Homo sapiens cDNA clone IMAGE:4445969 5, mRNA sequence	0.520519	0.256037	0.0805965	0.336174	0.0001	0.0001	0.0001	0.136243	0.0001	0.201937	0.260824	0.0001	0.0001	0.0425831	0.300049	0.0001	0.0001	0.0001
174	602353719F1 NIH_MGC_90 Homo sapiens cDNA clone IMAGE:4451716 5, mRNA sequence	602353719F1 NIH_MGC_90 Homo sapiens cDNA clone IMAGE:4451716 5, mRNA sequence	11.7278	8.9313	7.94465	8.64224	8.49438	10.5928	14.036	9.51034	9.41345	7.92448	9.00424	10.2694	11.5336	11.2834	11.7072	9.60454	12.2106	9.4366
175	602361856F1 NIH_MGC_89 Homo sapiens cDNA clone IMAGE:4470397 5, mRNA sequence	602361856F1 NIH_MGC_89 Homo sapiens cDNA clone IMAGE:4470397 5, mRNA sequence	0.867224	1.01596	0.723989	0.968859	1.0104	0.989597	0.80151	1.21501	0.320387	0.893651	0.612269	0.511208	1.08856	0.784814	0.562606	0.836108	0.974939	0.560666
176	602366631F1 NIH_MGC_91 Homo sapiens cDNA clone IMAGE:4474951 5, mRNA sequence	602366631F1 NIH_MGC_91 Homo sapiens cDNA clone IMAGE:4474951 5, mRNA sequence	0.0780587	0.0001	0.308793	0.247087	0.0001	0.0001	0.0001	0.444315	0.249187	0.0624076	0.138813	0.465064	0.257983	0.165238	0.306844	0.116934	0.0001	0.0768288
177	602371837F1 NIH_MGC_93 Homo sapiens cDNA clone IMAGE:4479849 5, mRNA sequence	602371837F1 NIH_MGC_93 Homo sapiens cDNA clone IMAGE:4479849 5, mRNA sequence	0.442971	0.125871	0.298927	0.538105	0.547081	0.234524	0.630268	0.462716	0.392295	0.560219	0.416535	0.410808	0.393112	0.330167	0.514744	0.370701	0.166806	1.08746
178	602378023F1 NIH_MGC_92 Homo sapiens cDNA clone IMAGE:4509100 5, mRNA sequence	602378023F1 NIH_MGC_92 Homo sapiens cDNA clone IMAGE:4509100 5, mRNA sequence	0.00352787	0.0001	0.0001	0.324234	0.712277	0.153612	0.0001	0.38965	0.114456	0.370426	0.136287	0.625659	0.0001	0.0001	0.00700088	0.0001	0.0001	0.0592167
179	602382022F1 NIH_MGC_93 Homo sapiens cDNA clone IMAGE:4499836 5, mRNA sequence	602382022F1 NIH_MGC_93 Homo sapiens cDNA clone IMAGE:4499836 5, mRNA sequence	0.144116	0.0001	0.0001	0.271332	0.0001	0.124593	0.0001	0.140254	0.194927	0.0001	0.0001	0.0001	0.171672	0.0001	0.0001	0.0001	0.0001	0.0001
180	602382718F1 NIH_MGC_93 Homo sapiens cDNA clone IMAGE:4500052 5, mRNA sequence	602382718F1 NIH_MGC_93 Homo sapiens cDNA clone IMAGE:4500052 5, mRNA sequence	0.0001	0.394878	0.263897	0.132622	0.135773	0.137115	0.0001	0.331692	0.0723678	0.552317	0.0001	0.0362221	0.0001	0.352309	0.0001	0.0001	0.220841	0.0001
181	602382780F1 NIH_MGC_93 Homo sapiens cDNA clone IMAGE:4500354 5, mRNA sequence	602382780F1 NIH_MGC_93 Homo sapiens cDNA clone IMAGE:4500354 5, mRNA sequence	0.0876324	0.143658	0.0323257	0.586739	0.461027	0.174783	0.65105	0.527698	0.877769	0.0001	0.27393	0.332791	0.0001	0.0934548	0.0398572	0.350259	0.664962	0.324216
182	602383116F1 NIH_MGC_93 Homo sapiens cDNA clone IMAGE:4500722 5, mRNA sequence	602383116F1 NIH_MGC_93 Homo sapiens cDNA clone IMAGE:4500722 5, mRNA sequence	0.418176	0.0754243	0.220534	0.148362	0.0001	0.0001	0.0001	0.0001	0.0001	0.262565	0.136914	0.0001	0.0001	0.0001	0.0777428	0.0001	0.0880704	0.0277193
183	602386644F1 NIH_MGC_93 Homo sapiens cDNA clone IMAGE:4515515 5, mRNA sequence	602386644F1 NIH_MGC_93 Homo sapiens cDNA clone IMAGE:4515515 5, mRNA sequence	0.352907	0.698846	1.05721	0.503686	0.635807	0.152482	0.661472	0.898279	0.657205	0.506102	0.28426	0.4238	0.725588	0.418104	0.333169	0.626312	0.753817	0.864427
184	602386991F1 NIH_MGC_93 Homo sapiens cDNA clone IMAGE:4515839 5, mRNA sequence	602386991F1 NIH_MGC_93 Homo sapiens cDNA clone IMAGE:4515839 5, mRNA sequence	0.0001	0.765595	0.360424	0.84694	0.592751	0.660095	0.246319	0.424064	0.581124	0.662487	0.844151	0.783746	1.16496	0.393532	1.13937	1.02876	0.0001	0.0001
185	602387320F1 NIH_MGC_93 Homo sapiens cDNA clone IMAGE:4516253 5, mRNA sequence	602387320F1 NIH_MGC_93 Homo sapiens cDNA clone IMAGE:4516253 5, mRNA sequence	0.760737	0.654179	1.11071	0.252115	0.672466	0.773652	0.548273	0.519898	0.87086	0.239796	0.727421	0.731713	0.936134	0.712504	0.593221	0.730921	0.952602	0.922113
186	602409795F1 NIH_MGC_91 Homo sapiens cDNA clone IMAGE:4539478 5, mRNA sequence	602409795F1 NIH_MGC_91 Homo sapiens cDNA clone IMAGE:4539478 5, mRNA sequence	0.234768	0.0001	0.70794	0.29287	0.437947	0.426824	0.0001	0.477491	0.331919	0.508528	0.0001	0.60444	0.345161	0.0001	0.0001	0.184012	0.709284	0.552172
187	602419370F1 NIH_MGC_93 Homo sapiens cDNA clone IMAGE:4526368 5, mRNA sequence	602419370F1 NIH_MGC_93 Homo sapiens cDNA clone IMAGE:4526368 5, mRNA sequence	0.377619	0.70688	0.106692	0.500749	0.434488	0.192223	0.237718	0.607119	0.216409	0.279935	0.719747	0.593625	0.24536	0.191018	0.0001	0.380989	0.542313	0.587878
188	602423822F1 NIH_MGC_14 Homo sapiens cDNA clone IMAGE:4562044 5, mRNA sequence	602423822F1 NIH_MGC_14 Homo sapiens cDNA clone IMAGE:4562044 5, mRNA sequence	0.0001	0.0001	0.0001	0.298008	0.0001	0.0001	0.0001	0.0961441	0.299585	0.0001	0.251074	0.0001	0.0001	0.0001	0.307883	0.305304	0.0327389	0.0001
189	602424629F1 NIH_MGC_14 Homo sapiens cDNA clone IMAGE:4562766 5, mRNA sequence	602424629F1 NIH_MGC_14 Homo sapiens cDNA clone IMAGE:4562766 5, mRNA sequence	0.872997	0.571902	0.414873	0.693519	0.441623	0.609438	0.376007	0.459637	0.216455	0.692786	0.403172	0.641917	0.276459	0.458159	0.433897	1.12863	0.48094	0.166876
190	602428767F1 NIH_MGC_16 Homo sapiens cDNA clone IMAGE:4558457 5, mRNA sequence	602428767F1 NIH_MGC_16 Homo sapiens cDNA clone IMAGE:4558457 5, mRNA sequence	0.0472853	0.0001	0.0980806	0.440582	0.3096	0.0001	0.173199	0.0001	0.276419	0.23151	0.364235	0.0001	0.0001	0.595874	0.0403106	0.0914811	0.293586	0.270783
191	602440602F1 NIH_MGC_75 Homo sapiens cDNA clone IMAGE:4556472 5, mRNA sequence	602440602F1 NIH_MGC_75 Homo sapiens cDNA clone IMAGE:4556472 5, mRNA sequence	0.329005	0.467775	0.264559	0.446039	0.547741	0.467261	0.390425	0.57263	0.223573	0.485181	1.07519	0.499415	0.0001	0.755739	0.594588	0.462638	0.61295	0.0411918
192	602441670F1 NIH_MGC_75 Homo sapiens cDNA clone IMAGE:4557473 5, mRNA sequence	602441670F1 NIH_MGC_75 Homo sapiens cDNA clone IMAGE:4557473 5, mRNA sequence	0.342595	0.0823031	0.396183	0.154313	0.391136	0.0820638	0.174487	0.106182	0.145942	0.0588973	0.468862	0.0001	0.0001	0.225562	0.0001	0.0120855	0.0872078	0.0656912
193	602454643F1 NIH_MGC_15 Homo sapiens cDNA clone IMAGE:4583026 5, mRNA sequence	602454643F1 NIH_MGC_15 Homo sapiens cDNA clone IMAGE:4583026 5, mRNA sequence	0.0001	0.480933	0.784432	0.168098	0.0001	0.417847	0.529096	0.295919	0.224125	0.262088	0.1129	0.172906	0.0001	0.3063	0.618521	0.262032	0.314708	0.236603
194	602465088F1 NIH_MGC_75 Homo sapiens cDNA clone IMAGE:4593285 5, mRNA sequence	602465088F1 NIH_MGC_75 Homo sapiens cDNA clone IMAGE:4593285 5, mRNA sequence	0.772373	0.698638	0.304971	0.867702	0.794075	0.499784	0.52475	0.342832	1.12523	0.350118	1.04863	0.587382	1.19145	0.910368	0.339181	0.778827	1.17655	0.730146
195	602465334F1 NIH_MGC_75 Homo sapiens cDNA clone IMAGE:4593345 5, mRNA sequence	602465334F1 NIH_MGC_75 Homo sapiens cDNA clone IMAGE:4593345 5, mRNA sequence	0.242864	0.0374159	0.203485	0.347551	0.23445	0.101656	0.197356	0.167292	0.195976	0.498155	0.280156	0.210086	0.131722	0.126707	0.0001	0.521701	0.0675174	0.253004
196	602490627F1 NIH_MGC_18 Homo sapiens cDNA clone IMAGE:4622599 5, mRNA sequence	602490627F1 NIH_MGC_18 Homo sapiens cDNA clone IMAGE:4622599 5, mRNA sequence	0.956269	0.9528	1.2661	1.56932	1.11418	1.47241	1.28001	1.37328	1.37508	1.59469	1.3806	1.38375	1.749	1.18629	1.35693	0.86978	0.5804	1.36161
197	602496082F1 NIH_MGC_75 Homo sapiens cDNA clone IMAGE:4609868 5, mRNA sequence	602496082F1 NIH_MGC_75 Homo sapiens cDNA clone IMAGE:4609868 5, mRNA sequence	0.66396	0.575416	0.46621	0.276774	0.644533	0.683459	0.651097	0.624657	0.433248	0.497651	0.113507	0.0477002	0.362438	0.35846	0.2724	0.0001	0.613128	0.381803
198	602499730F1 NIH_MGC_75 Homo sapiens cDNA clone IMAGE:4613503 5, mRNA sequence	602499730F1 NIH_MGC_75 Homo sapiens cDNA clone IMAGE:4613503 5, mRNA sequence	0.0001	0.338298	0.844786	0.355389	0.316131	0.0001	0.546387	0.307579	0.501608	0.842668	0.376948	0.75706	0.999835	0.674559	0.314048	0.684339	0.7013	0.501543
199	602501296F1 NIH_MGC_75 Homo sapiens cDNA clone IMAGE:4615150 5, mRNA sequence	602501296F1 NIH_MGC_75 Homo sapiens cDNA clone IMAGE:4615150 5, mRNA sequence	1.45893	1.13116	1.24965	0.896311	1.53086	1.03841	1.36577	1.4493	1.79197	0.968074	1.90133	1.36266	0.640646	1.63995	1.14153	1.39683	1.57682	1.03172
200	602504896F1 NIH_MGC_77 Homo sapiens cDNA clone IMAGE:4618606 5, mRNA sequence	602504896F1 NIH_MGC_77 Homo sapiens cDNA clone IMAGE:4618606 5, mRNA sequence	0.0001	0.0001	0.0001	0.0449697	0.327803	0.00773297	0.0001	0.4143	0.0001	0.0001	0.140885	0.0001	0.0001	0.42384	0.0001	0.263513	0.30265	0.093587
201	602505656F1 NIH_MGC_77 Homo sapiens cDNA clone IMAGE:4619364 5, mRNA sequence	602505656F1 NIH_MGC_77 Homo sapiens cDNA clone IMAGE:4619364 5, mRNA sequence	1.18639	1.97044	1.00813	0.974637	0.631302	1.4255	2.1952	1.1648	1.1239	1.13747	1.43135	0.543681	2.00346	1.09385	0.789885	0.704752	0.536322	0.618623
202	602507072F1 NIH_MGC_79 Homo sapiens cDNA clone IMAGE:4604417 5, mRNA sequence	602507072F1 NIH_MGC_79 Homo sapiens cDNA clone IMAGE:4604417 5, mRNA sequence	0.0001	0.222047	0.0001	0.0001	0.016927	0.0001	0.0001	0.115417	0.0001	0.449933	0.0001	0.31518	0.0744949	0.0001	0.519538	0.424969	0.0001	0.124151
203	602507809F1 NIH_MGC_79 Homo sapiens cDNA clone IMAGE:4604835 5, mRNA sequence	602507809F1 NIH_MGC_79 Homo sapiens cDNA clone IMAGE:4604835 5, mRNA sequence	0.918054	0.325457	1.1868	0.318381	0.219391	0.792553	0.169746	1.08309	0.597911	0.985898	0.438538	0.59153	0.727053	1.08593	0.514396	0.592618	0.707066	0.905035
204	602507904F1 NIH_MGC_79 Homo sapiens cDNA clone IMAGE:4604976 5, mRNA sequence	602507904F1 NIH_MGC_79 Homo sapiens cDNA clone IMAGE:4604976 5, mRNA sequence	0.209598	1.18039	0.229308	0.629384	0.350559	0.151409	0.733598	0.296744	0.307523	0.980916	0.279283	0.809807	0.431197	0.0001	0.221474	0.414858	0.188665	0.0001
205	602507996F1 NIH_MGC_79 Homo sapiens cDNA clone IMAGE:4605190 5, mRNA sequence	602507996F1 NIH_MGC_79 Homo sapiens cDNA clone IMAGE:4605190 5, mRNA sequence	3.42122	7.81021	6.92943	7.3339	5.71249	7.4585	3.27381	10.4247	5.67259	7.15935	6.8587	4.41839	17.2067	11.3406	12.3228	8.13438	4.2813	6.74203
206	602508802F1 NIH_MGC_79 Homo sapiens cDNA clone IMAGE:4619448 5, mRNA sequence	602508802F1 NIH_MGC_79 Homo sapiens cDNA clone IMAGE:4619448 5, mRNA sequence	5.20122	4.74024	3.4263	6.09419	4.75866	4.70803	7.24317	3.96668	3.7581	3.98116	4.30856	3.59783	5.2263	3.77357	4.64749	3.84061	6.63622	3.62136
207	602509087F1 NIH_MGC_79 Homo sapiens cDNA clone IMAGE:4619733 5, mRNA sequence	602509087F1 NIH_MGC_79 Homo sapiens cDNA clone IMAGE:4619733 5, mRNA sequence	0.385504	0.0001	0.0001	0.300743	0.0001	0.371808	0.168953	0.220441	0.0001	0.0001	0.27481	0.467627	0.0001	0.347739	0.0001	0.149713	0.0722114	0.0001
208	602524518F1 NIH_MGC_20 Homo sapiens cDNA clone IMAGE:4642876 5, mRNA sequence	602524518F1 NIH_MGC_20 Homo sapiens cDNA clone IMAGE:4642876 5, mRNA sequence	0.0001	0.0001	0.0001	0.0949828	0.0131177	0.0556857	0.282925	0.465594	0.385028	0.0395314	0.0001	0.434453	0.0001	0.63745	0.0001	0.0001	0.101929	0.0001
209	602538216F1 NIH_MGC_59 Homo sapiens cDNA clone IMAGE:4659674 5, mRNA sequence	602538216F1 NIH_MGC_59 Homo sapiens cDNA clone IMAGE:4659674 5, mRNA sequence	1.3093	1.66539	2.21757	1.88896	1.73848	1.83392	1.05515	1.74557	1.12638	2.29178	1.9677	2.4077	2.08741	1.72914	1.43464	0.755279	1.0188	2.10626
210	602538817F1 NIH_MGC_59 Homo sapiens cDNA clone IMAGE:4659749 5, mRNA sequence	602538817F1 NIH_MGC_59 Homo sapiens cDNA clone IMAGE:4659749 5, mRNA sequence	0.355048	0.0001	0.0001	0.0418442	0.373056	0.0001	0.0001	0.271037	0.0001	0.0001	0.0452038	0.2997	0.0001	0.278002	0.310603	0.268064	0.0001	0.064598
211	602544662F1 NIH_MGC_60 Homo sapiens cDNA clone IMAGE:4667270 5, mRNA sequence	602544662F1 NIH_MGC_60 Homo sapiens cDNA clone IMAGE:4667270 5, mRNA sequence	0.599289	0.23745	0.477006	0.769089	0.601821	0.859727	0.486975	0.466123	0.398632	0.123166	0.82334	0.380764	0.762928	0.66232	0.227556	0.105294	0.60778	0.901851
212	602544706F1 NIH_MGC_60 Homo sapiens cDNA clone IMAGE:4667257 5, mRNA sequence	602544706F1 NIH_MGC_60 Homo sapiens cDNA clone IMAGE:4667257 5, mRNA sequence	0.0001	0.0659111	0.0001	0.0001	0.0839619	0.0001	0.0651395	0.018894	0.0001	0.0001	0.0001	0.0001	0.106453	0.0889235	0.0001	0.181044	0.208876	0.301392
213	602553220F1 NIH_MGC_77 Homo sapiens cDNA clone IMAGE:4662965 5, mRNA sequence	602553220F1 NIH_MGC_77 Homo sapiens cDNA clone IMAGE:4662965 5, mRNA sequence	0.402428	0.614977	0.415172	0.410628	0.655965	0.477069	0.524774	0.464603	0.62144	0.528999	0.116503	0.59884	0.190055	0.117635	0.21473	0.161035	0.286894	0.142111
214	602556258F1 NIH_MGC_59 Homo sapiens cDNA clone IMAGE:4685126 5, mRNA sequence	602556258F1 NIH_MGC_59 Homo sapiens cDNA clone IMAGE:4685126 5, mRNA sequence	0.18116	0.771594	1.05082	0.0001	0.0001	0.587313	0.612011	0.310296	0.373812	0.0001	0.0001	0.0001	0.234979	0.0532048	0.0001	0.645853	0.386285	0.0001
215	602557132F1 NIH_MGC_59 Homo sapiens cDNA clone IMAGE:4686175 5, mRNA sequence	602557132F1 NIH_MGC_59 Homo sapiens cDNA clone IMAGE:4686175 5, mRNA sequence	0.785943	0.924773	0.359605	0.095978	0.546298	0.488876	0.0996183	0.411177	0.158801	0.676731	0.491502	0.0001	0.736351	0.660536	0.0001	0.263982	0.645499	0.623485
216	602563818F1 NIH_MGC_77 Homo sapiens cDNA clone IMAGE:4688572 5, mRNA sequence	602563818F1 NIH_MGC_77 Homo sapiens cDNA clone IMAGE:4688572 5, mRNA sequence	0.85119	0.831623	1.00493	0.461678	0.984866	0.914353	0.0187522	0.762938	1.02009	0.491926	0.127434	0.339709	1.17829	0.66397	0.2814	0.609783	1.38054	1.28963
217	602564836F1 NIH_MGC_77 Homo sapiens cDNA clone IMAGE:4689465 5, mRNA sequence	602564836F1 NIH_MGC_77 Homo sapiens cDNA clone IMAGE:4689465 5, mRNA sequence	0.722714	0.497333	0.866854	0.570276	0.526163	0.0895702	0.0001	0.527286	0.275981	0.18954	0.424343	0.0001	0.464311	0.0574777	0.354292	0.485194	1.02911	0.254699
218	602566178F1 NIH_MGC_77 Homo sapiens cDNA clone IMAGE:4690722 5, mRNA sequence	602566178F1 NIH_MGC_77 Homo sapiens cDNA clone IMAGE:4690722 5, mRNA sequence	0.0001	0.0599969	0.0001	0.0001	0.0001	0.0001	0.0001	0.251589	0.0191417	0.043909	0.353084	0.0001	0.0630033	0.0001	0.0001	0.0001	0.0001	0.0001
219	602569510F1 NIH_MGC_77 Homo sapiens cDNA clone IMAGE:4693947 5, mRNA sequence	602569510F1 NIH_MGC_77 Homo sapiens cDNA clone IMAGE:4693947 5, mRNA sequence	0.0001	0.020551	0.0159399	0.453617	0.210432	0.315037	0.685999	0.444996	0.437289	0.0640067	0.0001	0.0001	0.0001	0.48516	0.234387	0.152891	0.0001	0.457114
220	602571480F1 NIH_MGC_77 Homo sapiens cDNA clone IMAGE:4696170 5, mRNA sequence	602571480F1 NIH_MGC_77 Homo sapiens cDNA clone IMAGE:4696170 5, mRNA sequence	1.70321	1.82418	1.49583	1.36565	1.36393	2.8462	1.22047	1.8449	1.2784	1.18217	1.33701	1.74453	2.14616	1.68797	1.67999	1.53336	2.46611	1.50711
221	602572519F1 NIH_MGC_77 Homo sapiens cDNA clone IMAGE:4700548 5, mRNA sequence	602572519F1 NIH_MGC_77 Homo sapiens cDNA clone IMAGE:4700548 5, mRNA sequence	0.0001	0.224113	0.0001	0.364639	0.0001	0.0001	0.200202	0.0001	0.335503	0.0001	0.0001	0.0001	0.199484	0.19521	0.0001	0.500177	0.740695	1.15294
222	602573644F1 NIH_MGC_77 Homo sapiens cDNA clone IMAGE:4701755 5, mRNA sequence	602573644F1 NIH_MGC_77 Homo sapiens cDNA clone IMAGE:4701755 5, mRNA sequence	0.0001	0.0001	0.0001	0.0846633	0.0001	0.109795	0.00522282	0.091684	0.249304	0.0001	0.0001	0.0441919	0.00107143	0.0001	0.0001	0.0001	0.0001	0.0001
223	602575538F1 NIH_MGC_77 Homo sapiens cDNA clone IMAGE:4703745 5, mRNA sequence	602575538F1 NIH_MGC_77 Homo sapiens cDNA clone IMAGE:4703745 5, mRNA sequence	1.33339	0.631445	0.746798	1.29634	1.04777	1.14654	1.63053	1.16044	1.49721	1.04663	1.16392	1.12653	0.674454	0.723974	0.914728	0.890109	1.30454	0.246079
224	602575980F1 NIH_MGC_77 Homo sapiens cDNA clone IMAGE:4704235 5, mRNA sequence	602575980F1 NIH_MGC_77 Homo sapiens cDNA clone IMAGE:4704235 5, mRNA sequence	1.8946	0.0001	1.22369	1.48079	0.98692	1.00767	0.942697	0.10391	0.580113	1.4015	1.5931	0.0631069	0.300077	0.912155	0.895205	0.730329	0.623429	0.579441
225	602576496F1 NIH_MGC_77 Homo sapiens cDNA clone IMAGE:4704647 5, mRNA sequence	602576496F1 NIH_MGC_77 Homo sapiens cDNA clone IMAGE:4704647 5, mRNA sequence	2.91083	3.48172	3.95776	4.57335	4.1569	3.8156	2.332	6.99243	3.2502	4.39255	4.18016	2.14119	5.44574	5.24028	4.57439	5.10675	4.47142	3.24942
226	602584229F1 NIH_MGC_76 Homo sapiens cDNA clone IMAGE:4712142 5, mRNA sequence	602584229F1 NIH_MGC_76 Homo sapiens cDNA clone IMAGE:4712142 5, mRNA sequence	1.00517	1.01847	0.462868	2.02561	1.65991	1.21028	1.42829	1.43054	0.851729	2.11657	0.907896	0.255995	1.38837	0.664025	0.71031	1.13807	0.874289	1.33069
227	602584296F1 NIH_MGC_76 Homo sapiens cDNA clone IMAGE:4712302 5, mRNA sequence	602584296F1 NIH_MGC_76 Homo sapiens cDNA clone IMAGE:4712302 5, mRNA sequence	0.867501	0.668593	1.53755	1.04802	0.0840101	1.06867	1.57684	0.436351	1.09585	0.84542	0.628897	1.248	0.330715	0.830976	0.568417	0.742835	0.593856	0.924267
228	602585614F1 NIH_MGC_76 Homo sapiens cDNA clone IMAGE:4714515 5, mRNA sequence	602585614F1 NIH_MGC_76 Homo sapiens cDNA clone IMAGE:4714515 5, mRNA sequence	0.0563624	0.0598098	0.386396	0.234857	0.267635	0.0001	0.159965	0.209725	0.342867	0.336323	0.231578	0.441547	0.331558	0.0001	0.61088	0.0001	0.168669	0.183779
229	602592584F1 NIH_MGC_79 Homo sapiens cDNA clone IMAGE:4719812 5, mRNA sequence	602592584F1 NIH_MGC_79 Homo sapiens cDNA clone IMAGE:4719812 5, mRNA sequence	1.62564	1.42499	1.29586	1.33762	1.35959	1.63681	1.44581	1.04341	0.699462	0.619761	0.748503	0.827958	1.70775	1.75633	1.3262	1.11973	1.16954	0.95591
230	602593470F1 NIH_MGC_79 Homo sapiens cDNA clone IMAGE:4721032 5, mRNA sequence	602593470F1 NIH_MGC_79 Homo sapiens cDNA clone IMAGE:4721032 5, mRNA sequence	1.09051	0.316169	0.381613	0.178173	0.296028	0.774183	2.40452	0.363186	1.10955	1.09509	0.0001	0.812631	0.606822	0.119866	0.596021	0.654579	0.107429	0.00375151
231	602593745F1 NIH_MGC_79 Homo sapiens cDNA clone IMAGE:4721002 5, mRNA sequence	602593745F1 NIH_MGC_79 Homo sapiens cDNA clone IMAGE:4721002 5, mRNA sequence	0.323913	0.474337	0.0499803	0.443898	0.0326946	0.210877	0.0244109	0.324211	0.562658	0.0001	0.304789	0.483444	0.286695	0.484133	0.261776	0.442976	0.0679716	0.179783
232	602611839F1 NIH_MGC_60 Homo sapiens cDNA clone IMAGE:4737584 5, mRNA sequence	602611839F1 NIH_MGC_60 Homo sapiens cDNA clone IMAGE:4737584 5, mRNA sequence	0.264715	0.484404	0.416906	0.53961	1.09617	0.426939	0.241857	0.522702	0.648332	0.424212	0.540997	0.616108	0.279713	0.501838	0.305151	0.452936	0.136566	0.906863
233	602617110F1 NIH_MGC_79 Homo sapiens cDNA clone IMAGE:4730811 5, mRNA sequence	602617110F1 NIH_MGC_79 Homo sapiens cDNA clone IMAGE:4730811 5, mRNA sequence	2.01704	2.24141	1.72132	2.23826	1.86462	2.10779	2.11902	1.8984	1.63746	1.71743	2.48584	2.37375	2.3471	2.01286	1.66032	1.58831	1.89661	1.67162
234	602629864F1 NCI_CGAP_Skn4 Homo sapiens cDNA clone IMAGE:4754918 5, mRNA sequence	602629864F1 NCI_CGAP_Skn4 Homo sapiens cDNA clone IMAGE:4754918 5, mRNA sequence	0.697439	0.501936	0.683789	0.465784	0.518401	0.462103	0.490314	0.11272	0.98691	0.386697	0.25755	0.465208	0.0001	0.622028	0.290854	0.603265	0.512952	0.322619
235	602636427F1 NIH_MGC_48 Homo sapiens cDNA clone IMAGE:4764270 5, mRNA sequence	602636427F1 NIH_MGC_48 Homo sapiens cDNA clone IMAGE:4764270 5, mRNA sequence	0.0001	0.228741	0.0001	0.0001	0.0407601	0.0314974	0.114116	0.0001	0.327257	0.196041	0.159471	0.0001	0.0001	0.0001	0.17186	0.0001	0.0001	0.0001
236	602638820F1 NIH_MGC_59 Homo sapiens cDNA clone IMAGE:4762780 5, mRNA sequence	602638820F1 NIH_MGC_59 Homo sapiens cDNA clone IMAGE:4762780 5, mRNA sequence	1.4123	1.27697	1.04748	1.17286	1.69844	0.992262	0.973742	1.12212	1.11145	1.18319	1.5582	1.75906	0.592405	1.74143	1.2327	1.47177	1.05235	1.33928
237	602639618F1 NIH_MGC_61 Homo sapiens cDNA clone IMAGE:4770748 5, mRNA sequence	602639618F1 NIH_MGC_61 Homo sapiens cDNA clone IMAGE:4770748 5, mRNA sequence	0.0001	0.0001	0.0001	0.15499	0.171567	0.0001	0.0798362	0.0001	0.573025	0.0557766	0.0001	0.0001	0.062143	0.0001	0.171379	0.399659	0.0001	0.0001
238	602641695F1 NIH_MGC_61 Homo sapiens cDNA clone IMAGE:4772926 5, mRNA sequence	602641695F1 NIH_MGC_61 Homo sapiens cDNA clone IMAGE:4772926 5, mRNA sequence	0.0684874	0.0001	0.424638	0.0316414	0.0001	0.0001	0.138277	0.0001	0.0001	0.0001	0.0001	0.0001	0.0001	0.180889	0.0301739	0.48546	0.190952	0.231279
239	602642801F1 NIH_MGC_61 Homo sapiens cDNA clone IMAGE:4773768 5, mRNA sequence	602642801F1 NIH_MGC_61 Homo sapiens cDNA clone IMAGE:4773768 5, mRNA sequence	0.322813	0.0001	0.0001	0.22204	0.0001	0.0001	0.103385	0.0001	0.0001	0.118919	0.0001	0.205805	0.278513	0.0001	0.0001	0.290319	0.0001	0.0001
240	602644945F1 NIH_MGC_76 Homo sapiens cDNA clone IMAGE:4766675 5, mRNA sequence	602644945F1 NIH_MGC_76 Homo sapiens cDNA clone IMAGE:4766675 5, mRNA sequence	1.14079	0.762209	0.537694	0.0766422	0.5269	0.923075	1.0861	0.734846	0.897656	0.290472	1.11415	0.562647	1.04509	0.473142	0.459861	0.691523	1.08715	1.20339
241	602645201F1 NIH_MGC_76 Homo sapiens cDNA clone IMAGE:4766856 5, mRNA sequence	602645201F1 NIH_MGC_76 Homo sapiens cDNA clone IMAGE:4766856 5, mRNA sequence	1.37657	0.815874	0.690545	1.2733	1.07735	1.18469	0.856199	0.263135	1.79169	2.29886	0.464435	0.938203	0.512172	0.28563	1.56485	0.639927	1.41869	1.79796
242	602645662F1 NIH_MGC_76 Homo sapiens cDNA clone IMAGE:4767494 5, mRNA sequence	602645662F1 NIH_MGC_76 Homo sapiens cDNA clone IMAGE:4767494 5, mRNA sequence	0.578025	0.0192059	0.568672	0.189469	0.505761	0.33365	1.04956	0.0641962	0.55251	1.10382	0.36324	0.430991	0.241464	0.199401	0.703865	0.312689	0.537827	0.562933
243	602647962F1 NIH_MGC_79 Homo sapiens cDNA clone IMAGE:4769438 5, mRNA sequence	602647962F1 NIH_MGC_79 Homo sapiens cDNA clone IMAGE:4769438 5, mRNA sequence	0.0001	0.464081	0.166395	0.0687502	0.273276	0.337937	0.0804913	0.0985152	0.147277	0.38585	0.321057	0.0001	0.0001	0.129952	0.224246	0.163362	0.0001	0.287466
244	602648975F1 NIH_MGC_79 Homo sapiens cDNA clone IMAGE:4770427 5, mRNA sequence	602648975F1 NIH_MGC_79 Homo sapiens cDNA clone IMAGE:4770427 5, mRNA sequence	0.0001	0.260555	0.0001	0.0732828	0.838765	0.0001	0.132218	0.0931153	0.109058	0.0293091	0.0001	0.0001	0.0888844	0.0983018	0.256127	0.221101	0.0001	0.284237
245	602658226F2 NCI_CGAP_Skn3 Homo sapiens cDNA clone IMAGE:4801470 5, mRNA sequence	602658226F2 NCI_CGAP_Skn3 Homo sapiens cDNA clone IMAGE:4801470 5, mRNA sequence	0.0551692	0.149039	0.288589	0.0001	0.591981	0.170651	0.364266	0.0001	0.0001	0.0001	0.0001	0.251527	0.0001	0.0001	0.244553	0.444975	0.0001	0.0001
246	602659338F1 NCI_CGAP_Skn3 Homo sapiens cDNA clone IMAGE:4802456 5, mRNA sequence	602659338F1 NCI_CGAP_Skn3 Homo sapiens cDNA clone IMAGE:4802456 5, mRNA sequence	0.0001	0.0767744	0.0728095	0.0001	0.0001	0.0001	0.0234072	0.0001	0.0001	0.0001	0.0001	0.0001	0.0741625	0.323672	0.220627	0.0562848	0.0109386	0.0001
247	602659965F1 NCI_CGAP_Skn3 Homo sapiens cDNA clone IMAGE:4802969 5, mRNA sequence	602659965F1 NCI_CGAP_Skn3 Homo sapiens cDNA clone IMAGE:4802969 5, mRNA sequence	27.4654	30.1744	24.6401	24.6353	22.5443	27.9257	33.4998	25.9618	26.1113	27.2346	18.1977	21.3522	31.5695	22.8246	23.1397	36.6035	26.6036	30.383
248	602661376F1 NCI_CGAP_Skn3 Homo sapiens cDNA clone IMAGE:4804290 5, mRNA sequence	602661376F1 NCI_CGAP_Skn3 Homo sapiens cDNA clone IMAGE:4804290 5, mRNA sequence	0.378494	0.354941	0.0001	0.0001	0.372932	0.0001	0.0001	0.0811826	0.187984	0.178331	0.206044	0.503641	0.302841	0.0001	0.32937	0.461514	0.0586861	0.233226
249	602663235F1 NIH_MGC_59 Homo sapiens cDNA clone IMAGE:4808457 5, mRNA sequence	602663235F1 NIH_MGC_59 Homo sapiens cDNA clone IMAGE:4808457 5, mRNA sequence	1.87835	1.41662	1.20815	1.66213	2.28556	1.41843	1.67755	1.29323	1.81897	1.0194	2.09663	1.70674	0.768235	2.01305	1.34268	1.70892	1.42753	2.00178
250	602679411F1 NIH_MGC_95 Homo sapiens cDNA clone IMAGE:4812266 5, mRNA sequence	602679411F1 NIH_MGC_95 Homo sapiens cDNA clone IMAGE:4812266 5, mRNA sequence	0.354628	0.576896	0.280993	0.0001	0.614645	0.58305	0.569307	0.477653	0.593842	0.695524	0.468628	1.47624	0.201002	0.626106	0.303335	0.539554	0.911182	0.522948
251	602690882F1 NIH_MGC_97 Homo sapiens cDNA clone IMAGE:4823013 5, mRNA sequence	602690882F1 NIH_MGC_97 Homo sapiens cDNA clone IMAGE:4823013 5, mRNA sequence	1.15259	0.61083	1.56026	1.21236	1.23004	1.16629	1.08302	1.03689	0.874102	1.05342	1.00304	1.43102	1.30033	1.52826	0.936314	1.1885	1.44069	0.935935
252	602691191F1 NIH_MGC_97 Homo sapiens cDNA clone IMAGE:4823423 5, mRNA sequence	602691191F1 NIH_MGC_97 Homo sapiens cDNA clone IMAGE:4823423 5, mRNA sequence	0.158212	0.11296	0.721568	0.192614	0.570027	0.318146	0.276365	0.448048	0.634982	0.0001	0.427532	0.69075	0.0001	0.47658	0.188329	0.211151	0.327071	0.419479
253	602691843F1 NIH_MGC_97 Homo sapiens cDNA clone IMAGE:4824178 5, mRNA sequence	602691843F1 NIH_MGC_97 Homo sapiens cDNA clone IMAGE:4824178 5, mRNA sequence	0.0001	0.0001	0.118995	0.0001	0.0001	0.0001	0.0001	0.0001	0.0001	0.0001	0.0001	0.0001	0.0001	0.0001	0.0001	0.40661	0.518423	0.150228
254	602693920F1 NIH_MGC_97 Homo sapiens cDNA clone IMAGE:4826141 5, mRNA sequence	602693920F1 NIH_MGC_97 Homo sapiens cDNA clone IMAGE:4826141 5, mRNA sequence	0.104214	0.34606	0.19999	0.5273	0.184383	0.0913942	0.103801	0.473581	0.358154	0.371417	0.404426	0.013222	0.705079	0.0001	0.171112	0.264555	0.104177	0.157421
255	602694312F1 NIH_MGC_97 Homo sapiens cDNA clone IMAGE:4826523 5, mRNA sequence	602694312F1 NIH_MGC_97 Homo sapiens cDNA clone IMAGE:4826523 5, mRNA sequence	0.0001	0.599991	0.836537	0.394706	0.630091	0.198658	0.441726	0.560171	0.76128	0.315252	0.228246	0.812475	0.0786094	1.14285	0.664211	0.905516	0.541794	0.1466
256	602695014F1 NIH_MGC_97 Homo sapiens cDNA clone IMAGE:4827386 5, mRNA sequence	602695014F1 NIH_MGC_97 Homo sapiens cDNA clone IMAGE:4827386 5, mRNA sequence	0.330997	0.871021	0.907607	0.296973	0.89701	0.764505	0.640172	0.269594	0.555932	0.574692	0.5512	0.287142	0.90925	1.24854	1.86216	0.684677	1.01301	1.15629
257	602696288F1 NIH_MGC_97 Homo sapiens cDNA clone IMAGE:4828652 5, mRNA sequence	602696288F1 NIH_MGC_97 Homo sapiens cDNA clone IMAGE:4828652 5, mRNA sequence	0.678753	1.09213	0.65269	1.00181	0.931646	1.0643	0.907417	1.34738	1.42566	0.626142	0.582697	0.994627	0.718217	0.687749	0.769219	0.92869	0.687586	0.50022
258	602697252F1 NIH_MGC_97 Homo sapiens cDNA clone IMAGE:4829245 5, mRNA sequence	602697252F1 NIH_MGC_97 Homo sapiens cDNA clone IMAGE:4829245 5, mRNA sequence	0.24356	0.471054	0.195881	0.613711	0.410496	0.348495	0.0001	0.0662006	0.886052	0.00471516	0.383638	0.413501	0.585549	0.362276	0.459212	0.186787	0.289612	0.0001
259	602697607F1 NIH_MGC_97 Homo sapiens cDNA clone IMAGE:4829761 5, mRNA sequence	602697607F1 NIH_MGC_97 Homo sapiens cDNA clone IMAGE:4829761 5, mRNA sequence	0.0001	0.109631	0.0001	0.0001	0.0695387	0.0757288	0.107993	0.0569251	0.271685	0.0471246	0.0001	0.118172	0.0001	0.0001	0.132042	0.642721	0.0001	0.0001
260	602699014F1 NIH_MGC_97 Homo sapiens cDNA clone IMAGE:4831226 5, mRNA sequence	602699014F1 NIH_MGC_97 Homo sapiens cDNA clone IMAGE:4831226 5, mRNA sequence	0.499506	0.665811	0.447297	0.355617	0.330219	0.532875	0.672742	0.162892	0.666015	0.506265	0.830287	0.392608	0.408641	0.446205	0.662165	0.186832	0.324553	0.53734
261	602699079F1 NIH_MGC_97 Homo sapiens cDNA clone IMAGE:4831290 5, mRNA sequence	602699079F1 NIH_MGC_97 Homo sapiens cDNA clone IMAGE:4831290 5, mRNA sequence	0.290355	0.531733	0.593419	0.913696	0.307724	0.208954	0.149103	0.430577	0.395764	0.749966	0.0001	0.318038	0.029961	0.0001	0.287132	0.0001	0.377365	0.33791
262	602703330F1 NCI_CGAP_Skn3 Homo sapiens cDNA clone IMAGE:4800534 5, mRNA sequence	602703330F1 NCI_CGAP_Skn3 Homo sapiens cDNA clone IMAGE:4800534 5, mRNA sequence	1.31435	1.08225	0.256852	0.647383	0.617304	1.16713	1.1173	0.87543	0.989345	1.14207	0.543605	1.08465	1.2393	0.758497	0.761393	0.911654	0.339837	0.350059
263	602709508F1 NIH_MGC_48 Homo sapiens cDNA clone IMAGE:4846297 5, mRNA sequence	602709508F1 NIH_MGC_48 Homo sapiens cDNA clone IMAGE:4846297 5, mRNA sequence	0.804101	0.195778	0.456378	0.165928	0.548361	0.0001	0.381099	0.334796	0.0001	0.0001	0.458607	0.0001	0.0001	0.0001	0.42516	0.248457	0.119898	0.187382
264	602712974F1 NIH_MGC_48 Homo sapiens cDNA clone IMAGE:4852962 5, mRNA sequence	602712974F1 NIH_MGC_48 Homo sapiens cDNA clone IMAGE:4852962 5, mRNA sequence	0.0480682	0.245173	0.0001	0.0001	0.212855	0.0001	0.21871	0.204101	0.0001	0.417575	0.0001	0.0108622	0.179041	0.0001	0.468842	0.0918174	0.259895	0.168529
265	602720260F1 NIH_MGC_97 Homo sapiens cDNA clone IMAGE:4837286 5, mRNA sequence	602720260F1 NIH_MGC_97 Homo sapiens cDNA clone IMAGE:4837286 5, mRNA sequence	0.985623	0.818537	0.319216	0.432378	0.879666	1.08114	1.29283	0.802493	0.962104	1.63863	0.750944	1.1239	0.889071	0.880998	0.788476	1.03385	1.06178	0.306819
266	602720851F1 NIH_MGC_97 Homo sapiens cDNA clone IMAGE:4837645 5, mRNA sequence	602720851F1 NIH_MGC_97 Homo sapiens cDNA clone IMAGE:4837645 5, mRNA sequence	0.0001	0.011557	0.0001	0.0299781	0.0001	0.0001	0.311627	0.0158033	0.0001	0.0001	0.0001	0.0001	0.172078	0.0573831	0.0001	0.311478	0.145127	0.31789
267	602725454F1 NIH_MGC_15 Homo sapiens cDNA clone IMAGE:4865053 5, mRNA sequence	602725454F1 NIH_MGC_15 Homo sapiens cDNA clone IMAGE:4865053 5, mRNA sequence	0.0001	0.0001	0.120993	0.015905	0.0001	0.0190932	0.0001	0.0001	0.0001	0.0001	0.0001	0.0001	0.0001	0.087404	0.0001	0.264908	0.196153	0.209773
268	602726110F1 NIH_MGC_15 Homo sapiens cDNA clone IMAGE:4865595 5, mRNA sequence	602726110F1 NIH_MGC_15 Homo sapiens cDNA clone IMAGE:4865595 5, mRNA sequence	0.733556	0.585402	0.502521	0.899993	0.702116	0.582721	0.660226	1.1728	1.62196	0.978759	0.627212	0.849988	0.562231	0.700551	0.289332	0.845574	0.752702	0.180113
269	602733141F1 NIH_MGC_43 Homo sapiens cDNA clone IMAGE:4876330 5, mRNA sequence	602733141F1 NIH_MGC_43 Homo sapiens cDNA clone IMAGE:4876330 5, mRNA sequence	0.129124	0.136679	0.0001	0.235848	0.0272533	0.265838	0.233953	0.0382956	0.0001	0.0001	0.0001	0.0001	0.119529	0.0001	0.0001	0.0320317	0.0001	0.184495
270	602751516F1 NIH_MGC_17 Homo sapiens cDNA clone IMAGE:4904306 5, mRNA sequence	602751516F1 NIH_MGC_17 Homo sapiens cDNA clone IMAGE:4904306 5, mRNA sequence	0.945829	1.0999	0.964751	1.22503	0.587951	0.594837	1.39729	0.998816	0.796971	0.209631	0.509705	0.767828	0.884329	0.548356	1.05181	0.758721	0.931377	0.569833
271	602779036F2 NCI_CGAP_Brn67 Homo sapiens cDNA clone IMAGE:4914488 5, mRNA sequence	602779036F2 NCI_CGAP_Brn67 Homo sapiens cDNA clone IMAGE:4914488 5, mRNA sequence	0.615255	0.449424	0.477951	0.0855806	0.548004	0.440072	0.0417398	0.280848	0.540207	0.408007	0.517631	0.678401	0.259988	0.5088	0.454538	1.04138	0.546128	0.310695
272	602807977F1 NCI_CGAP_Brn67 Homo sapiens cDNA clone IMAGE:4940250 5, mRNA sequence	602807977F1 NCI_CGAP_Brn67 Homo sapiens cDNA clone IMAGE:4940250 5, mRNA sequence	0.490096	0.867134	0.559207	0.902097	0.321668	0.176908	0.155998	0.593126	0.925113	0.504124	0.868955	0.294627	0.770305	0.671394	0.239671	0.915301	0.700048	1.23092
273	602812728F1 NCI_CGAP_Brn67 Homo sapiens cDNA clone IMAGE:4944798 5, mRNA sequence	602812728F1 NCI_CGAP_Brn67 Homo sapiens cDNA clone IMAGE:4944798 5, mRNA sequence	1.072	1.06272	0.86861	0.693189	1.512	0.491887	0.890688	0.929947	0.725029	0.879202	1.07803	1.23248	0.228038	1.19424	0.549322	0.808425	0.765511	0.649269
274	602849957F1 NIH_MGC_10 Homo sapiens cDNA clone IMAGE:4991510 5, mRNA sequence	602849957F1 NIH_MGC_10 Homo sapiens cDNA clone IMAGE:4991510 5, mRNA sequence	6.16442	5.37111	5.363	4.78077	5.41781	5.38923	4.56138	5.27022	4.09304	4.06738	5.25761	5.77352	5.31803	4.37737	5.27509	3.51725	3.68382	4.8302
275	602940932F1 NIH_MGC_12 Homo sapiens cDNA clone IMAGE:5104350 5, mRNA sequence	602940932F1 NIH_MGC_12 Homo sapiens cDNA clone IMAGE:5104350 5, mRNA sequence	0.33195	0.0731585	0.131249	0.215201	0.477925	0.312502	0.267688	0.543335	0.163596	0.897574	0.0001	0.709129	0.331945	0.233772	0.345381	0.411223	0.36896	0.708906
276	602971152F1 NIH_MGC_12 Homo sapiens cDNA clone IMAGE:5110692 5, mRNA sequence	602971152F1 NIH_MGC_12 Homo sapiens cDNA clone IMAGE:5110692 5, mRNA sequence	1.9957	1.81276	1.7443	1.60316	1.4977	1.34284	1.20589	1.46261	1.35	1.22654	1.57821	0.998728	1.47216	1.34746	1.75105	1.45001	2.30127	1.5858
277	602973096F1 NIH_MGC_12 Homo sapiens cDNA clone IMAGE:5112454 5, mRNA sequence	602973096F1 NIH_MGC_12 Homo sapiens cDNA clone IMAGE:5112454 5, mRNA sequence	0.0001	0.190009	0.17235	0.154373	0.0001	0.0254948	0.0001	0.0001	0.0001	0.219012	0.0001	0.39413	0.210791	0.0001	0.0001	0.0911815	0.0001	0.0001
278	602976638F1 NIH_MGC_12 Homo sapiens cDNA clone IMAGE:5115800 5, mRNA sequence	602976638F1 NIH_MGC_12 Homo sapiens cDNA clone IMAGE:5115800 5, mRNA sequence	0.0001	0.122267	0.0001	0.13304	0.119231	0.0791986	0.0001	0.0850037	0.0001	0.107361	0.270404	0.59062	0.0001	0.0001	0.0001	0.0001	0.00616541	0.252209
279	602998628F1 NIH_MGC_12 Homo sapiens cDNA clone IMAGE:5140662 5, mRNA sequence	602998628F1 NIH_MGC_12 Homo sapiens cDNA clone IMAGE:5140662 5, mRNA sequence	0.0001	0.0001	0.259611	0.290336	0.101577	0.0001	0.0001	0.0001	0.0766231	0.0001	0.0001	0.18914	0.302301	0.0001	0.0001	0.0452048	0.0001	0.0001
280	603024968F1 NIH_MGC_114 Homo sapiens cDNA clone IMAGE:5195560 5, mRNA sequence	603024968F1 NIH_MGC_114 Homo sapiens cDNA clone IMAGE:5195560 5, mRNA sequence	4.42905	2.72959	3.30282	2.6308	3.168	2.62658	3.28361	3.04619	2.80726	3.2301	2.21818	2.71593	2.12881	2.92597	3.22108	2.82898	4.57031	3.14373
281	603028630F1 NIH_MGC_114 Homo sapiens cDNA clone IMAGE:5199103 5, mRNA sequence	603028630F1 NIH_MGC_114 Homo sapiens cDNA clone IMAGE:5199103 5, mRNA sequence	0.0001	0.558337	0.413735	0.24091	1.03319	0.4532	0.12531	0.177973	0.337515	0.397748	0.0473352	0.387838	0.0626083	0.136869	0.461564	0.182127	0.233367	0.220919
282	603029028F1 NIH_MGC_114 Homo sapiens cDNA clone IMAGE:5199391 5, mRNA sequence	603029028F1 NIH_MGC_114 Homo sapiens cDNA clone IMAGE:5199391 5, mRNA sequence	0.459907	0.763227	0.361637	0.398886	0.701561	0.431743	0.494839	0.395837	0.444742	0.536223	0.608567	0.223181	0.345321	0.410746	0.32399	0.714875	0.0001	0.139198
283	603029375F1 NIH_MGC_114 Homo sapiens cDNA clone IMAGE:5199738 5, mRNA sequence	603029375F1 NIH_MGC_114 Homo sapiens cDNA clone IMAGE:5199738 5, mRNA sequence	0.0001	0.13279	0.0566301	0.0001	0.0001	0.0468447	0.0001	0.0001	0.0001	0.174454	0.0001	0.1714	0.0001	0.0001	0.385652	0.0001	0.108813	0.0001
284	603032668F1 NIH_MGC_115 Homo sapiens cDNA clone IMAGE:5173696 5, mRNA sequence	603032668F1 NIH_MGC_115 Homo sapiens cDNA clone IMAGE:5173696 5, mRNA sequence	0.0001	0.250057	0.118134	0.163996	0.0001	0.0001	0.0648445	0.195604	0.205195	0.0001	0.0267407	0.815229	0.0001	0.0001	0.632424	0.291918	0.0258553	0.0001
285	603034918F1 NIH_MGC_115 Homo sapiens cDNA clone IMAGE:5175893 5, mRNA sequence	603034918F1 NIH_MGC_115 Homo sapiens cDNA clone IMAGE:5175893 5, mRNA sequence	11.4102	8.05971	5.7736	6.75456	6.93087	8.3204	8.29189	5.33739	5.88002	5.61921	5.75382	6.249	4.92843	6.76398	7.49109	4.56238	7.00203	5.65843
286	603035393F1 NIH_MGC_115 Homo sapiens cDNA clone IMAGE:5176439 5, mRNA sequence	603035393F1 NIH_MGC_115 Homo sapiens cDNA clone IMAGE:5176439 5, mRNA sequence	0.0843166	0.349328	0.68294	0.420441	0.474042	0.414319	0.0377975	0.0632988	0.499866	0.338939	0.608679	0.0001	0.0001	0.921842	0.0001	0.0001	0.423379	0.291501
287	603037152F1 NIH_MGC_115 Homo sapiens cDNA clone IMAGE:5178276 5, mRNA sequence	603037152F1 NIH_MGC_115 Homo sapiens cDNA clone IMAGE:5178276 5, mRNA sequence	0.444802	0.424233	0.470421	0.0740858	0.531449	0.316614	0.513101	0.0001	0.655368	0.11904	0.799568	0.145872	0.327533	0.28332	0.228216	0.499971	0.864783	0.54592
288	603040849F1 NIH_MGC_115 Homo sapiens cDNA clone IMAGE:5181589 5, mRNA sequence	603040849F1 NIH_MGC_115 Homo sapiens cDNA clone IMAGE:5181589 5, mRNA sequence	0.0001	0.0001	0.243268	0.0001	0.328102	0.0001	0.0001	0.198072	0.279888	0.312431	0.0001	0.0001	0.139445	0.0001	0.0001	0.217852	0.0001	0.0001
289	603042006F1 NIH_MGC_116 Homo sapiens cDNA clone IMAGE:5182585 5, mRNA sequence	603042006F1 NIH_MGC_116 Homo sapiens cDNA clone IMAGE:5182585 5, mRNA sequence	0.00478663	0.393839	0.00159982	0.297286	0.0001	0.00950186	0.0001	0.438277	0.342187	0.0001	0.0001	0.0001	0.0001	0.0001	0.0261863	0.0001	0.200575	0.0498512
290	603042038T1 NIH_MGC_116 Homo sapiens cDNA clone IMAGE:5182593 3, mRNA sequence	603042038T1 NIH_MGC_116 Homo sapiens cDNA clone IMAGE:5182593 3, mRNA sequence	0.0001	0.30366	0.0001	0.0001	0.0001	0.281525	0.42235	0.172022	0.404054	0.0001	0.440433	0.302323	0.805063	0.192715	0.279727	0.176328	0.0001	0.0001
291	603043518F1 NIH_MGC_116 Homo sapiens cDNA clone IMAGE:5183932 5, mRNA sequence	603043518F1 NIH_MGC_116 Homo sapiens cDNA clone IMAGE:5183932 5, mRNA sequence	0.925625	0.729655	0.948088	0.731639	0.665493	1.16313	0.985592	1.12487	1.05446	0.767277	0.88056	1.54116	0.502673	0.828889	0.919492	0.780546	0.641551	0.61696
292	603044461F1 NIH_MGC_116 Homo sapiens cDNA clone IMAGE:5184855 5, mRNA sequence	603044461F1 NIH_MGC_116 Homo sapiens cDNA clone IMAGE:5184855 5, mRNA sequence	0.280896	0.00424742	0.793351	0.0001	0.0001	0.181407	0.0556205	0.254086	0.170276	0.0001	0.130732	0.0001	0.0432478	0.618095	0.0001	0.25342	0.150362	0.0001
293	603047896F1 NIH_MGC_116 Homo sapiens cDNA clone IMAGE:5188102 5, mRNA sequence	603047896F1 NIH_MGC_116 Homo sapiens cDNA clone IMAGE:5188102 5, mRNA sequence	0.0001	0.00576794	0.341339	0.241977	0.333138	0.138553	0.0481955	0.021271	0.070175	0.0001	0.31222	0.223175	0.326771	0.0001	0.122096	0.0001	0.22984	0.0001
294	603050857F1 NIH_MGC_116 Homo sapiens cDNA clone IMAGE:5190807 5, mRNA sequence	603050857F1 NIH_MGC_116 Homo sapiens cDNA clone IMAGE:5190807 5, mRNA sequence	0.0001	0.31327	0.195813	0.115867	0.0001	0.000257968	0.0001	0.200182	0.269023	0.356314	0.102857	0.146598	0.0001	0.231893	0.0001	0.187792	0.435061	0.0001
295	603052009F1 NIH_MGC_122 Homo sapiens cDNA clone IMAGE:5201547 5, mRNA sequence	603052009F1 NIH_MGC_122 Homo sapiens cDNA clone IMAGE:5201547 5, mRNA sequence	0.0001	0.219146	0.0001	0.540907	0.385103	0.0001	0.2806	0.015983	0.433077	0.15566	0.0001	0.142086	0.077995	0.10318	0.0001	0.200627	0.226092	0.0236499
296	603057076F1 NIH_MGC_122 Homo sapiens cDNA clone IMAGE:5206338 5, mRNA sequence	603057076F1 NIH_MGC_122 Homo sapiens cDNA clone IMAGE:5206338 5, mRNA sequence	0.0001	0.0001	0.0001	0.0377919	0.0001	0.0001	0.37173	0.0001	0.291259	0.0763174	0.0001	0.0001	0.0001	0.0001	0.0928163	0.130566	0.0001	0.0243193
297	603068416F1 NIH_MGC_118 Homo sapiens cDNA clone IMAGE:5217627 5, mRNA sequence	603068416F1 NIH_MGC_118 Homo sapiens cDNA clone IMAGE:5217627 5, mRNA sequence	0.0001	0.195383	0.0001	0.00533145	0.0505262	0.245592	0.0001	0.0001	0.0001	0.0001	0.176421	0.443135	0.0648191	0.0001	0.0001	0.0110624	0.0001	0.171918
298	603070742F1 NIH_MGC_118 Homo sapiens cDNA clone IMAGE:5219650 5, mRNA sequence	603070742F1 NIH_MGC_118 Homo sapiens cDNA clone IMAGE:5219650 5, mRNA sequence	0.0001	0.203684	0.145559	0.0001	0.176532	0.290217	0.353802	0.0001	0.0001	0.129932	0.154677	0.217193	0.178864	0.0001	0.0001	0.313589	0.0431858	0.0001
299	603071124F1 NIH_MGC_119 Homo sapiens cDNA clone IMAGE:5163484 5, mRNA sequence	603071124F1 NIH_MGC_119 Homo sapiens cDNA clone IMAGE:5163484 5, mRNA sequence	0.0001	0.136421	0.0085776	0.00997188	0.0001	0.380748	0.0468508	0.0001	0.0001	0.0001	0.0001	0.364688	0.012218	0.124543	0.0001	0.0001	0.0001	0.0891625
300	603071515F1 NIH_MGC_119 Homo sapiens cDNA clone IMAGE:5163818 5, mRNA sequence	603071515F1 NIH_MGC_119 Homo sapiens cDNA clone IMAGE:5163818 5, mRNA sequence	0.0001	0.0001	0.0333842	0.268107	0.21464	0.0001	0.0001	0.0001	0.0001	0.0845366	0.328652	0.204825	0.0001	0.799051	0.0226491	0.0001	0.435563	0.185491
301	603071720F1 NIH_MGC_119 Homo sapiens cDNA clone IMAGE:5163701 5, mRNA sequence	603071720F1 NIH_MGC_119 Homo sapiens cDNA clone IMAGE:5163701 5, mRNA sequence	1.4196	1.01412	0.717672	1.4218	1.59569	1.28389	0.963812	0.91352	1.35304	1.23138	0.689349	1.08544	0.998237	1.32776	1.27377	1.67742	1.61863	1.37415
302	603071891F1 NIH_MGC_119 Homo sapiens cDNA clone IMAGE:5163670 5, mRNA sequence	603071891F1 NIH_MGC_119 Homo sapiens cDNA clone IMAGE:5163670 5, mRNA sequence	0.219621	0.131694	0.0679885	0.015065	0.307096	0.0001	0.425458	0.0001	0.227296	0.186555	0.229708	0.559943	0.142461	0.19085	0.124929	0.0001	0.0225001	0.230431
303	603072526F1 NIH_MGC_119 Homo sapiens cDNA clone IMAGE:5164375 5, mRNA sequence	603072526F1 NIH_MGC_119 Homo sapiens cDNA clone IMAGE:5164375 5, mRNA sequence	0.625817	0.574007	0.676472	0.577684	0.897352	0.621384	0.675049	0.827968	0.726276	0.217338	0.550311	0.68184	0.626129	0.952755	0.66543	0.470756	0.824859	0.0108215
304	603072689F1 NIH_MGC_119 Homo sapiens cDNA clone IMAGE:5164342 5, mRNA sequence	603072689F1 NIH_MGC_119 Homo sapiens cDNA clone IMAGE:5164342 5, mRNA sequence	1.63272	1.13375	1.2108	1.25894	0.680783	1.33199	1.19166	0.886554	1.0148	0.981769	1.0404	0.788347	1.17236	0.403975	0.51777	0.801617	0.57784	1.14967
305	603073428F1 NIH_MGC_119 Homo sapiens cDNA clone IMAGE:5165238 5, mRNA sequence	603073428F1 NIH_MGC_119 Homo sapiens cDNA clone IMAGE:5165238 5, mRNA sequence	0.781112	0.454862	0.648654	0.663074	1.2378	0.790906	1.24392	1.11324	0.966989	0.734283	1.27326	0.544002	0.521607	1.09578	0.481947	0.652433	0.969394	0.800892
306	603073818F1 NIH_MGC_119 Homo sapiens cDNA clone IMAGE:5165524 5, mRNA sequence	603073818F1 NIH_MGC_119 Homo sapiens cDNA clone IMAGE:5165524 5, mRNA sequence	0.0001	0.371101	0.0001	0.108148	0.082334	0.0001	0.0001	0.0001	0.102737	0.0001	0.0001	0.0001	0.0001	0.0001	0.332085	0.305451	0.314048	0.175842
307	603074125F1 NIH_MGC_119 Homo sapiens cDNA clone IMAGE:5165863 5, mRNA sequence	603074125F1 NIH_MGC_119 Homo sapiens cDNA clone IMAGE:5165863 5, mRNA sequence	0.85825	1.16253	1.13759	0.813815	1.08675	1.05815	1.13211	0.763294	0.990972	0.848571	0.877176	0.254225	1.01403	0.92189	1.14391	0.623578	1.13769	0.758524
308	603074169F1 NIH_MGC_119 Homo sapiens cDNA clone IMAGE:5166065 5, mRNA sequence	603074169F1 NIH_MGC_119 Homo sapiens cDNA clone IMAGE:5166065 5, mRNA sequence	2.08201	1.58682	1.74375	1.44972	2.32934	1.88033	2.17484	1.82966	1.63588	1.63764	1.78501	2.2001	1.64465	2.17772	1.61622	2.03204	2.2452	1.81797
309	603074330F1 NIH_MGC_119 Homo sapiens cDNA clone IMAGE:5166462 5, mRNA sequence	603074330F1 NIH_MGC_119 Homo sapiens cDNA clone IMAGE:5166462 5, mRNA sequence	2.15887	2.15658	2.08058	2.43643	1.60687	3.45809	2.58701	1.34093	1.45721	2.34458	2.07096	1.70805	2.23387	2.71486	2.76376	2.17644	2.60126	2.7588
310	603074540F1 NIH_MGC_119 Homo sapiens cDNA clone IMAGE:5166585 5, mRNA sequence	603074540F1 NIH_MGC_119 Homo sapiens cDNA clone IMAGE:5166585 5, mRNA sequence	1.80451	1.47015	1.73767	1.53964	1.22588	1.62317	2.01459	1.77135	1.86531	1.11475	1.38543	1.13278	1.04414	1.66633	1.46371	1.05911	1.92371	1.13629
311	603075305F1 NIH_MGC_119 Homo sapiens cDNA clone IMAGE:5167201 5, mRNA sequence	603075305F1 NIH_MGC_119 Homo sapiens cDNA clone IMAGE:5167201 5, mRNA sequence	0.626648	0.432661	0.270173	0.641766	0.217291	0.406045	0.839358	0.425122	0.364376	0.0949474	0.774602	0.298716	0.788461	0.264325	1.04237	0.499343	0.169328	0.738729
312	603075329F1 NIH_MGC_119 Homo sapiens cDNA clone IMAGE:5167207 5, mRNA sequence	603075329F1 NIH_MGC_119 Homo sapiens cDNA clone IMAGE:5167207 5, mRNA sequence	0.762962	1.28699	1.4624	1.59937	0.834873	0.560427	0.94905	0.549226	1.73742	1.16085	1.64175	1.29798	1.23854	1.6463	0.45064	2.30415	1.46175	1.25362
313	603075791F1 NIH_MGC_119 Homo sapiens cDNA clone IMAGE:5167511 5, mRNA sequence	603075791F1 NIH_MGC_119 Homo sapiens cDNA clone IMAGE:5167511 5, mRNA sequence	0.0001	0.0161421	0.0001	0.288769	0.169781	0.0001	0.143777	0.40638	0.256024	0.0593722	0.0841045	0.0001	0.160039	0.650866	0.12273	0.198216	0.430463	0.121488
314	603076508F1 NIH_MGC_119 Homo sapiens cDNA clone IMAGE:5168497 5, mRNA sequence	603076508F1 NIH_MGC_119 Homo sapiens cDNA clone IMAGE:5168497 5, mRNA sequence	0.0001	0.393619	0.13435	0.400351	0.0001	0.0001	0.103188	0.129663	0.0001	0.0664514	0.0001	0.0001	0.0001	0.0882827	0.0001	0.144243	0.0429009	0.0276595
315	603076691F1 NIH_MGC_119 Homo sapiens cDNA clone IMAGE:5168278 5, mRNA sequence	603076691F1 NIH_MGC_119 Homo sapiens cDNA clone IMAGE:5168278 5, mRNA sequence	0.100122	0.172973	0.0001	0.118157	0.489593	0.0901042	0.0446778	0.0001	0.0001	0.0001	0.0001	0.0001	0.0405022	0.0001	0.114261	0.0001	0.0001	0.0001
316	603076706F1 NIH_MGC_119 Homo sapiens cDNA clone IMAGE:5168760 5, mRNA sequence	603076706F1 NIH_MGC_119 Homo sapiens cDNA clone IMAGE:5168760 5, mRNA sequence	1.32385	0.986998	1.33483	0.96256	1.01226	0.885279	1.03073	1.2239	1.42785	1.15372	1.36911	1.04186	1.2254	1.19315	0.834093	0.669146	0.633085	0.605535
317	603078567F1 NIH_MGC_119 Homo sapiens cDNA clone IMAGE:5170193 5, mRNA sequence	603078567F1 NIH_MGC_119 Homo sapiens cDNA clone IMAGE:5170193 5, mRNA sequence	0.325851	0.454049	0.442671	0.261151	0.634485	0.576851	0.0001	0.0950313	0.185437	0.390647	0.844964	0.21371	0.241299	0.193195	0.648466	0.335174	0.165396	0.52532
318	603079281F1 NIH_MGC_119 Homo sapiens cDNA clone IMAGE:5170845 5, mRNA sequence	603079281F1 NIH_MGC_119 Homo sapiens cDNA clone IMAGE:5170845 5, mRNA sequence	0.0463131	0.0001	0.0271396	0.0001	0.0001	0.112869	0.0001	0.0001	0.301367	0.0159849	0.0001	0.255544	0.0001	0.617247	0.456729	0.233816	0.0001	0.454998
319	603079322F1 NIH_MGC_119 Homo sapiens cDNA clone IMAGE:5171093 5, mRNA sequence	603079322F1 NIH_MGC_119 Homo sapiens cDNA clone IMAGE:5171093 5, mRNA sequence	0.0001	0.0807622	0.0001	0.0175652	0.0001	0.0001	0.228073	0.108525	0.0741607	0.0001	0.0001	0.0483089	0.0001	0.0001	0.364627	0.0001	0.0510984	0.0001
320	603079504F1 NIH_MGC_119 Homo sapiens cDNA clone IMAGE:5171352 5, mRNA sequence	603079504F1 NIH_MGC_119 Homo sapiens cDNA clone IMAGE:5171352 5, mRNA sequence	0.0001	0.0001	0.0001	0.0001	0.0001	0.0930864	0.173046	0.0001	0.0001	0.0001	0.0001	0.0001	0.0001	0.0001	0.127047	0.0001	0.411579	0.0001
321	603079729F1 NIH_MGC_119 Homo sapiens cDNA clone IMAGE:5171431 5, mRNA sequence	603079729F1 NIH_MGC_119 Homo sapiens cDNA clone IMAGE:5171431 5, mRNA sequence	0.0246349	0.0001	0.0676951	0.14143	0.0895719	0.342445	0.528522	0.0001	0.449534	0.249921	0.192062	0.611363	0.217673	0.0001	0.511462	0.493758	0.616725	0.0001
322	603079879F1 NIH_MGC_119 Homo sapiens cDNA clone IMAGE:5171538 5, mRNA sequence	603079879F1 NIH_MGC_119 Homo sapiens cDNA clone IMAGE:5171538 5, mRNA sequence	0.172528	0.0001	0.0001	0.18921	0.274405	0.0001	0.00938838	0.337276	0.0309367	0.00887782	0.0418052	0.0001	0.0001	0.350988	0.00277349	0.0779696	0.0001	0.434553
323	603079950F1 NIH_MGC_119 Homo sapiens cDNA clone IMAGE:5171652 5, mRNA sequence	603079950F1 NIH_MGC_119 Homo sapiens cDNA clone IMAGE:5171652 5, mRNA sequence	0.724978	0.958739	0.191855	0.750464	0.511243	0.362436	0.0001	0.635386	0.259087	0.714276	0.0001	0.0429901	0.278679	0.282851	0.225105	0.0305315	0.0979733	0.180784
324	603082368F1 NIH_MGC_120 Homo sapiens cDNA clone IMAGE:5221672 5, mRNA sequence	603082368F1 NIH_MGC_120 Homo sapiens cDNA clone IMAGE:5221672 5, mRNA sequence	0.00817438	0.0800149	0.0557139	0.242951	0.0001	0.503373	0.125344	0.0001	0.210882	0.0001	0.537224	0.196302	0.0001	0.321978	0.339353	0.230741	0.698859	0.430066
325	603082548F1 NIH_MGC_120 Homo sapiens cDNA clone IMAGE:5221883 5, mRNA sequence	603082548F1 NIH_MGC_120 Homo sapiens cDNA clone IMAGE:5221883 5, mRNA sequence	0.540916	1.01653	0.465653	0.811161	1.05737	1.11343	0.987992	0.917442	1.0522	1.06396	1.16394	0.450249	1.57363	1.50399	1.60809	0.0001	0.671463	0.771769
326	603085401F1 NIH_MGC_120 Homo sapiens cDNA clone IMAGE:5224224 5, mRNA sequence	603085401F1 NIH_MGC_120 Homo sapiens cDNA clone IMAGE:5224224 5, mRNA sequence	0.225081	0.0001	0.127944	0.0001	0.245381	0.122233	0.0001	0.46213	0.455721	0.365499	0.49372	0.36453	0.141785	0.0569521	0.24249	0.215684	0.233604	0.0355746
327	603086843F1 NIH_MGC_120 Homo sapiens cDNA clone IMAGE:5225843 5, mRNA sequence	603086843F1 NIH_MGC_120 Homo sapiens cDNA clone IMAGE:5225843 5, mRNA sequence	0.111311	0.341899	0.146957	0.0001	0.0175208	0.0669153	0.0001	0.0001	0.276218	0.0364521	0.114728	0.0001	0.0001	0.0001	0.149163	0.0001	0.0001	0.109118
328	603087341F1 NIH_MGC_120 Homo sapiens cDNA clone IMAGE:5226155 5, mRNA sequence	603087341F1 NIH_MGC_120 Homo sapiens cDNA clone IMAGE:5226155 5, mRNA sequence	0.26751	1.10567	0.785401	0.219789	0.0001	0.775736	0.225903	0.845336	0.385491	0.724515	0.279859	0.150695	0.262636	0.42561	0.391695	0.64252	0.775067	0.0001
329	603088044F1 NIH_MGC_120 Homo sapiens cDNA clone IMAGE:5227043 5, mRNA sequence	603088044F1 NIH_MGC_120 Homo sapiens cDNA clone IMAGE:5227043 5, mRNA sequence	0.0001	0.0001	0.116385	0.0001	0.0001	0.0001	0.0001	0.158464	0.187513	0.595491	0.0001	0.0001	0.0001	0.0436463	0.0316688	0.146064	0.0001	0.0001
330	603089053F1 NIH_MGC_120 Homo sapiens cDNA clone IMAGE:5227884 5, mRNA sequence	603089053F1 NIH_MGC_120 Homo sapiens cDNA clone IMAGE:5227884 5, mRNA sequence	0.600822	0.815366	0.357432	0.577021	0.259918	0.0649896	1.5316	0.309925	0.426399	0.932959	0.780271	0.919837	0.388622	0.983676	0.480718	0.467819	1.6506	0.295492
331	603089645F1 NIH_MGC_120 Homo sapiens cDNA clone IMAGE:5228627 5, mRNA sequence	603089645F1 NIH_MGC_120 Homo sapiens cDNA clone IMAGE:5228627 5, mRNA sequence	7.68584	7.87828	7.10252	13.3083	9.47381	10.6088	7.59251	7.36487	10.7838	10.953	9.58949	13.413	7.22301	9.71824	8.87535	7.69091	9.00183	6.95528
332	603176063F1 NIH_MGC_121 Homo sapiens cDNA clone IMAGE:5240630 5, mRNA sequence	603176063F1 NIH_MGC_121 Homo sapiens cDNA clone IMAGE:5240630 5, mRNA sequence	0.0665113	0.715018	0.226416	0.640682	0.481633	0.0001	0.285681	0.16921	0.0001	0.372157	0.0788442	0.138299	0.519634	0.00805915	0.330611	0.424381	0.0001	0.497742
333	603176464F1 NIH_MGC_121 Homo sapiens cDNA clone IMAGE:5241062 5, mRNA sequence	603176464F1 NIH_MGC_121 Homo sapiens cDNA clone IMAGE:5241062 5, mRNA sequence	0.140034	0.0001	0.0001	0.100008	0.108691	0.0001	0.0001	0.0001	0.0459295	0.127774	0.0682625	0.335151	0.0209132	0.0291413	0.0001	0.17024	0.0001	0.0001
334	603178081F1 NIH_MGC_121 Homo sapiens cDNA clone IMAGE:5242268 5, mRNA sequence	603178081F1 NIH_MGC_121 Homo sapiens cDNA clone IMAGE:5242268 5, mRNA sequence	0.592559	0.949465	1.35909	1.16805	0.544979	0.729401	0.501714	1.74268	0.788722	1.2519	0.534034	0.207841	2.36667	1.57603	1.33861	1.97672	0.748521	1.2427
335	603183417F1 NIH_MGC_121 Homo sapiens cDNA clone IMAGE:5247269 5, mRNA sequence	603183417F1 NIH_MGC_121 Homo sapiens cDNA clone IMAGE:5247269 5, mRNA sequence	0.507371	0.582821	0.12581	0.100619	0.151447	0.170082	0.158467	0.325021	0.17806	0.458166	0.0551003	0.329075	0.776168	0.517576	0.41355	0.528333	0.512764	0.589511
336	603198736F1 NIH_MGC_96 Homo sapiens cDNA clone IMAGE:5278137 5, mRNA sequence	603198736F1 NIH_MGC_96 Homo sapiens cDNA clone IMAGE:5278137 5, mRNA sequence	0.245128	0.212401	0.0001	0.221874	0.0900736	0.0001	0.0486403	0.526644	0.258382	0.0344162	0.0455986	0.176683	0.0001	0.178056	0.371102	0.158353	0.238171	0.0001
337	603200602F1 NIH_MGC_97 Homo sapiens cDNA clone IMAGE:5266489 5, mRNA sequence	603200602F1 NIH_MGC_97 Homo sapiens cDNA clone IMAGE:5266489 5, mRNA sequence	0.193926	0.0001	0.523598	0.216826	0.0001	0.364547	0.0001	0.10208	0.0001	0.0001	0.0001	0.165069	0.0885648	0.0001	0.0001	0.0001	0.0001	0.0001
338	603200655F1 NIH_MGC_97 Homo sapiens cDNA clone IMAGE:5266741 5, mRNA sequence	603200655F1 NIH_MGC_97 Homo sapiens cDNA clone IMAGE:5266741 5, mRNA sequence	0.0001	0.0001	0.0001	0.00166892	0.12483	0.00446945	0.0001	0.0645565	0.0001	0.189534	0.246556	0.0001	0.0001	0.0001	0.0001	0.0001	0.0001	0.0001
339	603201561F1 NIH_MGC_97 Homo sapiens cDNA clone IMAGE:5267439 5, mRNA sequence	603201561F1 NIH_MGC_97 Homo sapiens cDNA clone IMAGE:5267439 5, mRNA sequence	0.0001	0.0001	0.0001	0.0001	0.0001	0.0001	0.172451	0.0001	0.270371	0.18493	0.138363	0.0001	0.0762142	0.350018	0.0001	0.0001	0.539932	0.0677948
340	603203573F1 NIH_MGC_97 Homo sapiens cDNA clone IMAGE:5269171 5, mRNA sequence	603203573F1 NIH_MGC_97 Homo sapiens cDNA clone IMAGE:5269171 5, mRNA sequence	0.566216	0.414599	0.539748	0.108779	0.545267	0.216203	0.883209	0.359266	0.733287	0.443062	0.453499	0.243115	0.297859	0.150437	0.543622	0.422583	0.748017	0.0481581
341	603204529F1 NIH_MGC_97 Homo sapiens cDNA clone IMAGE:5270478 5, mRNA sequence	603204529F1 NIH_MGC_97 Homo sapiens cDNA clone IMAGE:5270478 5, mRNA sequence	0.190375	0.475823	0.567795	0.452347	0.0001	0.334364	1.06965	0.177589	0.122296	0.364482	0.203936	0.0001	0.764428	0.458282	0.394631	0.325029	0.220191	0.463543
342	603204641F1 NIH_MGC_97 Homo sapiens cDNA clone IMAGE:5270291 5, mRNA sequence	603204641F1 NIH_MGC_97 Homo sapiens cDNA clone IMAGE:5270291 5, mRNA sequence	0.197592	0.0001	0.0001	0.0001	0.0001	0.0001	0.0001	0.0001	0.0001	0.031711	0.0001	0.0001	0.075353	0.0001	0.0001	0.0355864	0.411208	0.1694
343	603206582F1 NIH_MGC_97 Homo sapiens cDNA clone IMAGE:5272268 5, mRNA sequence	603206582F1 NIH_MGC_97 Homo sapiens cDNA clone IMAGE:5272268 5, mRNA sequence	0.326943	0.647191	0.456688	0.562009	1.39857	0.908257	0.708561	0.828396	0.639568	0.78684	1.33073	0.613845	0.605627	1.0401	0.213321	0.52998	0.759351	1.04382
344	603244595F1 NIH_MGC_96 Homo sapiens cDNA clone IMAGE:5287103 5, mRNA sequence	603244595F1 NIH_MGC_96 Homo sapiens cDNA clone IMAGE:5287103 5, mRNA sequence	0.25722	0.680582	0.18204	0.704946	0.827984	0.592291	0.0792797	0.800968	0.497307	0.268284	0.6278	0.296451	0.140703	0.774132	0.23701	0.645845	0.337928	0.752292
345	603244950F1 NIH_MGC_96 Homo sapiens cDNA clone IMAGE:5287237 5, mRNA sequence	603244950F1 NIH_MGC_96 Homo sapiens cDNA clone IMAGE:5287237 5, mRNA sequence	0.0680896	0.0001	0.307638	0.0368104	0.0001	0.06316	0.212811	0.0001	0.0472315	0.475595	0.149711	0.199506	0.19415	0.14727	0.298944	0.0001	0.0240278	0.0001
346	603251294F1 NIH_MGC_96 Homo sapiens cDNA clone IMAGE:5303182 5, mRNA sequence	603251294F1 NIH_MGC_96 Homo sapiens cDNA clone IMAGE:5303182 5, mRNA sequence	0.493529	1.13218	0.56919	0.548086	1.07454	0.935733	0.817276	0.301487	1.13924	1.14144	1.10116	0.745903	0.975548	0.772649	0.175773	0.617136	0.273332	1.22843
347	603252983F1 NIH_MGC_97 Homo sapiens cDNA clone IMAGE:5295357 5, mRNA sequence	603252983F1 NIH_MGC_97 Homo sapiens cDNA clone IMAGE:5295357 5, mRNA sequence	0.0907437	0.183659	0.0001	0.349258	0.177133	0.0001	0.0001	0.0001	0.0949523	0.296048	0.126514	0.347256	0.369049	0.579986	0.231341	0.476534	0.106994	0.108992
348	603252988F1 NIH_MGC_97 Homo sapiens cDNA clone IMAGE:5295597 5, mRNA sequence	603252988F1 NIH_MGC_97 Homo sapiens cDNA clone IMAGE:5295597 5, mRNA sequence	0.0001	0.242101	0.0617364	0.0001	0.181249	0.0712444	0.470547	0.238196	0.497889	0.0001	0.645206	0.0001	0.19049	0.164266	0.397645	0.0001	0.510106	0.0426892
349	603254821F1 NIH_MGC_97 Homo sapiens cDNA clone IMAGE:5297356 5, mRNA sequence	603254821F1 NIH_MGC_97 Homo sapiens cDNA clone IMAGE:5297356 5, mRNA sequence	0.50794	0.666322	0.636463	0.75585	0.554682	0.849761	0.784883	0.161715	0.490167	0.600184	0.981507	1.15458	0.554283	1.06497	1.01659	0.620969	0.845518	0.317111
350	603255023F1 NIH_MGC_97 Homo sapiens cDNA clone IMAGE:5297477 5, mRNA sequence	603255023F1 NIH_MGC_97 Homo sapiens cDNA clone IMAGE:5297477 5, mRNA sequence	0.193565	0.783841	0.785505	0.256764	0.363941	0.713054	0.243197	0.89089	0.251002	0.702107	0.235261	0.138425	0.583983	0.139044	0.0552534	0.481531	0.39193	0.57015
351	603256006F1 NIH_MGC_97 Homo sapiens cDNA clone IMAGE:5298552 5, mRNA sequence	603256006F1 NIH_MGC_97 Homo sapiens cDNA clone IMAGE:5298552 5, mRNA sequence	0.0001	0.0149909	0.0332663	0.0262637	0.0001	0.0001	0.0001	0.0001	0.0001	0.0459317	0.33556	0.0001	0.0001	0.143354	0.0551805	0.16625	0.470895	0.0001
352	603256406F1 NIH_MGC_97 Homo sapiens cDNA clone IMAGE:5298936 5, mRNA sequence	603256406F1 NIH_MGC_97 Homo sapiens cDNA clone IMAGE:5298936 5, mRNA sequence	0.0001	0.0001	0.710593	0.366527	0.204901	0.365041	0.0001	0.0879973	0.187924	1.22351	0.189867	0.337834	0.140317	0.562687	0.417548	0.166479	0.493455	0.33677
353	603295654F1 NIH_MGC_96 Homo sapiens cDNA clone IMAGE:5315076 5, mRNA sequence	603295654F1 NIH_MGC_96 Homo sapiens cDNA clone IMAGE:5315076 5, mRNA sequence	0.0001	0.0742596	0.239601	0.679014	0.145374	0.0001	0.082493	0.317626	0.892138	0.228781	0.0001	0.0001	0.237883	0.0001	0.455235	0.0001	0.289558	0.0001
354	603392264F1 NIH_MGC_90 Homo sapiens cDNA clone IMAGE:5402366 5, mRNA sequence	603392264F1 NIH_MGC_90 Homo sapiens cDNA clone IMAGE:5402366 5, mRNA sequence	0.0985244	0.194058	0.16984	0.323429	0.435548	0.209527	0.291138	0.383375	0.231586	0.182454	0.0871166	0.570653	0.131352	0.0834992	0.299321	0.0001	0.189787	0.244313
355	603618031F1 NIH_MGC_113 Homo sapiens cDNA clone IMAGE:5451078 5, mRNA sequence	603618031F1 NIH_MGC_113 Homo sapiens cDNA clone IMAGE:5451078 5, mRNA sequence	0.0001	0.0001	0.219138	0.042185	0.0001	0.0001	0.0959196	0.172222	0.0908081	0.465288	0.0001	0.0121942	0.127298	0.0883848	0.135445	0.0001	0.0047895	0.230566
356	603621375F1 NIH_MGC_40 Homo sapiens cDNA clone IMAGE:5447034 5, mRNA sequence	603621375F1 NIH_MGC_40 Homo sapiens cDNA clone IMAGE:5447034 5, mRNA sequence	0.0001	0.310638	0.0001	0.0001	0.242922	0.241451	0.0001	0.0001	0.235497	0.0001	0.0971648	0.486221	0.34113	0.0001	0.0001	0.0001	0.0482219	0.0001
357	603630012F1 NIH_MGC_41 Homo sapiens cDNA clone IMAGE:5443634 5, mRNA sequence	603630012F1 NIH_MGC_41 Homo sapiens cDNA clone IMAGE:5443634 5, mRNA sequence	1.22034	0.681064	0.598531	1.01255	1.18019	0.989179	2.2188	0.861154	0.457935	0.804073	0.806581	0.771938	0.942195	0.984155	0.937218	0.790556	0.978587	0.907794
358	603635292F1 NIH_MGC_47 Homo sapiens cDNA clone IMAGE:5434438 5, mRNA sequence	603635292F1 NIH_MGC_47 Homo sapiens cDNA clone IMAGE:5434438 5, mRNA sequence	0.45865	0.137084	0.395402	0.703194	0.0456937	0.578164	0.0983214	0.0001	0.202227	0.338691	0.758522	0.0001	0.210245	0.237312	0.470045	0.957171	0.624654	0.398962
359	6551049H1 BRAFNON02 Homo sapiens cDNA clone 6551049 5, mRNA sequence	6551049H1 BRAFNON02 Homo sapiens cDNA clone 6551049 5, mRNA sequence	0.0001	0.17216	0.0159781	0.196492	0.0001	0.116794	0.574897	0.015826	0.340161	0.229117	0.0001	0.0001	0.477033	0.173934	0.041389	0.178477	0.0001	0.409132
360	69B6 Human retina cDNA Tsp509I-cleaved sublibrary Homo sapiens cDNA not directional, mRNA sequence	69B6 Human retina cDNA Tsp509I-cleaved sublibrary Homo sapiens cDNA not directional, mRNA sequence	0.880227	0.373312	0.324538	0.73075	0.688323	0.675252	0.832655	0.671684	0.470691	0.311477	1.02594	1.02229	0.312395	0.241373	0.138302	0.293418	0.385183	0.0493556
361	7a19f07.x1 NCI_CGAP_GC6 Homo sapiens cDNA clone IMAGE:3219205 3, mRNA sequence	7a19f07.x1 NCI_CGAP_GC6 Homo sapiens cDNA clone IMAGE:3219205 3, mRNA sequence	0.646499	0.0193048	0.0001	0.17071	0.375922	0.442614	0.019547	0.160908	0.0001	0.0001	0.448314	1.06129	0.649966	0.195831	0.0612898	0.137746	0.177196	0.136754
362	7a29a11.x1 NCI_CGAP_GC6 Homo sapiens cDNA clone IMAGE:3220124 3, mRNA sequence	7a29a11.x1 NCI_CGAP_GC6 Homo sapiens cDNA clone IMAGE:3220124 3, mRNA sequence	0.448855	0.0001	0.0001	0.252811	0.034201	0.0698445	0.0001	0.0001	0.0001	0.0001	0.0001	0.0001	0.0001	0.0914802	0.035246	0.0001	0.0001	0.0706243
363	7a31b08.x1 NCI_CGAP_GC6 Homo sapiens cDNA clone IMAGE:3220311 3, mRNA sequence	7a31b08.x1 NCI_CGAP_GC6 Homo sapiens cDNA clone IMAGE:3220311 3, mRNA sequence	0.0986192	0.504264	0.282052	0.20753	0.0001	0.421777	0.229942	0.0766895	0.172132	0.154232	0.0001	0.0001	0.271902	0.239237	0.181995	0.384735	0.107461	0.216915
364	7a34b05.x1 NCI_CGAP_GC6 Homo sapiens cDNA clone IMAGE:3220593 3, mRNA sequence	7a34b05.x1 NCI_CGAP_GC6 Homo sapiens cDNA clone IMAGE:3220593 3, mRNA sequence	0.160408	0.0001	0.0194398	0.0680768	0.422036	0.0001	0.0001	0.0100989	0.0001	0.0001	0.0167168	0.0001	0.0001	0.275313	0.156368	0.0960164	0.0328746	0.0001
365	7a37b05.x1 NCI_CGAP_GC6 Homo sapiens cDNA clone IMAGE:3220881 3, mRNA sequence	7a37b05.x1 NCI_CGAP_GC6 Homo sapiens cDNA clone IMAGE:3220881 3, mRNA sequence	0.0001	0.0001	0.34408	0.0001	0.0001	0.0001	0.0001	0.17158	0.102423	0.108479	0.0001	0.746405	0.0001	0.404189	0.016488	0.0636623	0.130597	0.0001
366	7a44d03.x1 NCI_CGAP_GC6 Homo sapiens cDNA clone IMAGE:3221573 3, mRNA sequence	7a44d03.x1 NCI_CGAP_GC6 Homo sapiens cDNA clone IMAGE:3221573 3, mRNA sequence	0.0001	0.00440639	0.240189	0.359542	0.279953	0.142738	0.0733325	0.303756	0.437969	0.00899584	0.200636	0.0528026	0.0001	0.380682	0.180872	0.144639	0.19039	0.0792354
367	7a45b10.x1 NCI_CGAP_GC6 Homo sapiens cDNA clone IMAGE:3221659 3, mRNA sequence	7a45b10.x1 NCI_CGAP_GC6 Homo sapiens cDNA clone IMAGE:3221659 3, mRNA sequence	0.253105	0.147597	0.643621	0.107034	0.0346312	0.0001	0.0221254	0.271486	0.0001	0.40696	0.0001	0.0811516	0.176404	0.0565827	0.188037	0.415036	0.412785	0.121826
368	7a57g12.x1 NCI_CGAP_GC6 Homo sapiens cDNA clone IMAGE:3222886 3, mRNA sequence	7a57g12.x1 NCI_CGAP_GC6 Homo sapiens cDNA clone IMAGE:3222886 3, mRNA sequence	0.618083	0.335441	0.478002	0.588983	0.905785	0.783106	0.812654	0.31148	0.570671	0.467457	0.13023	0.544188	0.435171	0.751816	0.325131	1.09054	0.785389	0.515386
369	7a60e03.x1 NCI_CGAP_GC6 Homo sapiens cDNA clone IMAGE:3223132 3, mRNA sequence	7a60e03.x1 NCI_CGAP_GC6 Homo sapiens cDNA clone IMAGE:3223132 3, mRNA sequence	0.0001	0.0001	0.177098	0.0001	0.0896173	0.550562	0.447659	0.321002	0.0001	0.0001	0.0001	0.526059	0.0220949	0.245561	0.161049	0.139455	0.0001	0.0001
370	7b40b05.x1 NCI_CGAP_Lu24 Homo sapiens cDNA clone IMAGE:3230673 3, mRNA sequence	7b40b05.x1 NCI_CGAP_Lu24 Homo sapiens cDNA clone IMAGE:3230673 3, mRNA sequence	0.160401	0.0001	0.0187362	0.240534	0.257783	0.19849	0.0001	0.0001	0.0001	0.0001	0.0001	0.0001	0.178098	0.374184	0.135875	0.0660112	0.0338276	0.401457
371	7b41d08.x1 NCI_CGAP_Lu24 Homo sapiens cDNA clone IMAGE:3230799 3, mRNA sequence	7b41d08.x1 NCI_CGAP_Lu24 Homo sapiens cDNA clone IMAGE:3230799 3, mRNA sequence	0.0001	0.139177	0.0511024	0.0113174	0.0001	0.0001	0.154243	0.0001	0.0001	0.0001	0.0001	0.0001	0.131702	0.0001	0.310441	0.210941	0.18319	0.0001
372	7b51f01.x1 NCI_CGAP_Lu24 Homo sapiens cDNA clone IMAGE:3231769 3, mRNA sequence	7b51f01.x1 NCI_CGAP_Lu24 Homo sapiens cDNA clone IMAGE:3231769 3, mRNA sequence	0.341462	0.299136	0.36514	0.187071	0.165586	0.0865852	0.163435	0.0001	0.100793	0.455779	0.263545	0.038131	0.22581	0.0001	0.185241	0.358723	0.265216	0.0654801
373	7b56d05.x1 NCI_CGAP_Lu24 Homo sapiens cDNA clone IMAGE:3232233 3, mRNA sequence	7b56d05.x1 NCI_CGAP_Lu24 Homo sapiens cDNA clone IMAGE:3232233 3, mRNA sequence	0.0001	0.184144	0.231881	0.0001	0.0660663	0.130291	0.264968	0.0001	0.164641	0.337532	0.000114703	0.0001	0.0001	0.23023	0.325333	0.450651	0.185182	0.0001
374	7b64b10.x1 NCI_CGAP_Lu24 Homo sapiens cDNA clone IMAGE:3232987 3, mRNA sequence	7b64b10.x1 NCI_CGAP_Lu24 Homo sapiens cDNA clone IMAGE:3232987 3, mRNA sequence	0.0001	0.41024	0.0001	0.103942	0.175027	0.0001	0.0001	0.139655	0.0106359	0.0001	0.144563	0.0001	0.0001	0.202776	0.0001	0.438839	0.0001	0.0001
375	7b70a09.x1 NCI_CGAP_Lu24 Homo sapiens cDNA clone IMAGE:3233560 3 similar to contains MER20.b2 MER20 MER20 repetitive element ;, mRNA sequence	7b70a09.x1 NCI_CGAP_Lu24 Homo sapiens cDNA clone IMAGE:3233560 3 similar to contains MER20.b2 MER20 MER20 repetitive element ;, mRNA sequence	7.39417	4.23684	3.18703	4.53274	4.85722	4.60975	7.82027	2.38194	4.64816	5.67702	5.59194	5.23111	5.64975	5.1887	2.88522	3.00867	6.25937	3.09565
376	7b71f05.x1 NCI_CGAP_Lu24 Homo sapiens cDNA clone IMAGE:3233697 3, mRNA sequence	7b71f05.x1 NCI_CGAP_Lu24 Homo sapiens cDNA clone IMAGE:3233697 3, mRNA sequence	0.767375	0.63971	0.0660329	0.965701	0.558361	0.509374	0.469705	1.04441	1.02923	0.734445	0.519086	0.534778	0.0553889	0.483437	0.0001	0.257577	0.833159	0.305251
377	7d33a07.x1 NCI_CGAP_Pr28 Homo sapiens cDNA clone IMAGE:3249012 3 similar to contains element TAR1 repetitive element ;, mRNA sequence	7d33a07.x1 NCI_CGAP_Pr28 Homo sapiens cDNA clone IMAGE:3249012 3 similar to contains element TAR1 repetitive element ;, mRNA sequence	0.198443	0.916968	0.506872	0.889901	0.698705	1.14573	0.474657	0.52799	0.538643	0.483503	0.775712	0.605044	0.390258	0.539446	0.637159	0.419053	1.16327	0.616594
378	7d33g04.x1 NCI_CGAP_Pr28 Homo sapiens cDNA clone IMAGE:3249078 3, mRNA sequence	7d33g04.x1 NCI_CGAP_Pr28 Homo sapiens cDNA clone IMAGE:3249078 3, mRNA sequence	0.586242	0.737206	0.29729	0.864484	0.717562	0.726086	0.672953	0.779004	0.638057	0.229708	1.0268	0.872925	0.263309	0.551968	0.308861	0.475067	0.516376	0.312593
379	7d70a05.x1 NCI_CGAP_Lu24 Homo sapiens cDNA clone IMAGE:3278288 3, mRNA sequence	7d70a05.x1 NCI_CGAP_Lu24 Homo sapiens cDNA clone IMAGE:3278288 3, mRNA sequence	0.732975	0.703928	0.576298	0.696948	0.758605	0.355818	0.813912	0.785702	0.301958	1.08836	0.340179	0.428406	0.992851	0.311972	0.529243	0.729074	0.40955	0.372262
380	7d77c10.x1 NCI_CGAP_Lu24 Homo sapiens cDNA clone IMAGE:3278994 3, mRNA sequence	7d77c10.x1 NCI_CGAP_Lu24 Homo sapiens cDNA clone IMAGE:3278994 3, mRNA sequence	0.339442	0.0001	0.452055	0.32206	0.830091	0.378865	0.17386	0.342461	0.379842	0.0001	0.427261	0.56662	0.157657	0.519834	0.229213	0.177669	0.513421	0.740172
381	7d83g11.x1 Lupski_dorsal_root_ganglion Homo sapiens cDNA clone IMAGE:3279620 3, mRNA sequence	7d83g11.x1 Lupski_dorsal_root_ganglion Homo sapiens cDNA clone IMAGE:3279620 3, mRNA sequence	0.0001	0.0001	0.127615	0.0001	0.169986	0.0001	0.0001	0.0001	0.0001	0.0001	0.0001	0.0001	0.10967	0.169701	0.00279479	0.148305	0.0001	0.0122136
382	7e11a11.x1 NCI_CGAP_Lu24 Homo sapiens cDNA clone IMAGE:3282140 3, mRNA sequence	7e11a11.x1 NCI_CGAP_Lu24 Homo sapiens cDNA clone IMAGE:3282140 3, mRNA sequence	0.184127	0.634672	0.437199	0.684661	0.736009	0.414331	0.461069	0.525725	0.0720818	0.611215	0.818139	0.0818958	0.276428	0.158727	0.217481	0.446228	0.689311	0.473243
383	7e42f06.x1 NCI_CGAP_Lu24 Homo sapiens cDNA clone IMAGE:3285155 3, mRNA sequence	7e42f06.x1 NCI_CGAP_Lu24 Homo sapiens cDNA clone IMAGE:3285155 3, mRNA sequence	0.180313	0.0001	0.0452611	0.0001	0.0001	0.0001	0.0001	0.0001	0.303993	0.0425699	0.206943	0.0001	0.0001	0.170744	0.0001	0.0497977	0.156728	0.172453
384	7e46e01.x1 NCI_CGAP_Lu24 Homo sapiens cDNA clone IMAGE:3285528 3, mRNA sequence	7e46e01.x1 NCI_CGAP_Lu24 Homo sapiens cDNA clone IMAGE:3285528 3, mRNA sequence	0.75891	1.05101	1.30626	0.931523	0.923067	1.0721	1.32649	0.804337	1.46555	1.32582	1.19658	1.18007	1.3522	2.02207	0.994702	1.71596	0.855691	0.935968
385	7e46f08.x1 NCI_CGAP_Lu24 Homo sapiens cDNA clone IMAGE:3285543 3 similar to contains element HGR repetitive element ;, mRNA sequence	7e46f08.x1 NCI_CGAP_Lu24 Homo sapiens cDNA clone IMAGE:3285543 3 similar to contains element HGR repetitive element ;, mRNA sequence	0.0890157	0.17853	0.129828	0.129317	0.188627	0.214217	0.295112	0.0001	0.121151	0.0001	0.231243	0.249014	0.317407	0.031251	0.266361	0.0001	0.0232737	0.0001
386	7e48f12.x1 NCI_CGAP_Lu24 Homo sapiens cDNA clone IMAGE:3285743 3, mRNA sequence	7e48f12.x1 NCI_CGAP_Lu24 Homo sapiens cDNA clone IMAGE:3285743 3, mRNA sequence	0.0001	0.0001	0.0449939	0.0001	0.0420864	0.0001	0.0001	0.0001	0.0001	0.0237589	0.0001	0.0001	0.181832	0.181922	0.445773	0.0001	0.0001	0.0001
387	7e77c12.x1 NCI_CGAP_Pr28 Homo sapiens cDNA clone IMAGE:3288502 3, mRNA sequence	7e77c12.x1 NCI_CGAP_Pr28 Homo sapiens cDNA clone IMAGE:3288502 3, mRNA sequence	0.208873	0.659421	0.798723	0.0001	0.43631	0.249915	0.52084	0.193642	0.133198	0.464436	0.0001	0.640919	0.475302	1.06984	0.183848	0.476758	0.480681	0.447879
388	7e81f05.x1 NCI_CGAP_Pr28 Homo sapiens cDNA clone IMAGE:3288897 3, mRNA sequence	7e81f05.x1 NCI_CGAP_Pr28 Homo sapiens cDNA clone IMAGE:3288897 3, mRNA sequence	2.06554	2.44004	1.88284	1.48571	1.85645	1.99647	1.88196	2.02274	2.11053	2.09283	2.69102	2.61506	1.97738	2.37171	1.9833	2.25718	2.21954	2.32066
389	7e83f02.x1 NCI_CGAP_Pr28 Homo sapiens cDNA clone IMAGE:3289083 3, mRNA sequence	7e83f02.x1 NCI_CGAP_Pr28 Homo sapiens cDNA clone IMAGE:3289083 3, mRNA sequence	1.78912	1.33284	1.21679	1.65911	1.4974	1.81015	1.62235	0.9764	1.61463	1.66472	1.92345	1.83057	0.97925	1.66394	1.72295	1.41272	1.67385	1.86328
390	7e86c01.x1 NCI_CGAP_CLL1 Homo sapiens cDNA clone IMAGE:3292032 3, mRNA sequence	7e86c01.x1 NCI_CGAP_CLL1 Homo sapiens cDNA clone IMAGE:3292032 3, mRNA sequence	0.0001	0.14846	0.13861	0.0001	0.101679	0.0001	0.0001	0.276688	0.373809	0.0001	0.0001	0.0001	0.0001	0.0001	0.0001	0.0001	0.249784	0.0212235
391	7f66g12.x1 Soares_NSF_F8_9W_OT_PA_P_S1 Homo sapiens cDNA clone IMAGE:3299686 3, mRNA sequence	7f66g12.x1 Soares_NSF_F8_9W_OT_PA_P_S1 Homo sapiens cDNA clone IMAGE:3299686 3, mRNA sequence	0.0001	0.113024	0.0001	0.0001	0.370924	0.0001	0.184913	0.121351	0.0001	0.427477	0.0001	0.0001	0.0001	0.0001	0.0001	0.0001	0.0001	0.0001
392	7f80b05.x1 Lupski_dorsal_root_ganglion Homo sapiens cDNA clone IMAGE:3303128 3, mRNA sequence	7f80b05.x1 Lupski_dorsal_root_ganglion Homo sapiens cDNA clone IMAGE:3303128 3, mRNA sequence	6.15202	6.53786	5.10376	5.21768	5.1547	4.07531	4.90976	4.58562	5.28884	3.20968	3.4273	4.83762	5.44125	4.52807	5.21707	5.05642	5.91771	5.00787
393	7f83g11.x1 NCI_CGAP_Pr28 Homo sapiens cDNA clone IMAGE:3303620 3 similar to TR:Q61402 Q61402 GRANULE CELL ANTISERUM POSITIVE 8 ;, mRNA sequence	7f83g11.x1 NCI_CGAP_Pr28 Homo sapiens cDNA clone IMAGE:3303620 3 similar to TR:Q61402 Q61402 GRANULE CELL ANTISERUM POSITIVE 8 ;, mRNA sequence	0.058523	0.264208	0.296452	0.0154591	0.0001	0.0001	0.0001	0.751506	0.00701093	0.0001	0.0001	0.150252	0.0466484	0.163904	0.102541	0.0001	0.0001	0.0001
394	7f85c09.x1 NCI_CGAP_Pr28 Homo sapiens cDNA clone IMAGE:3303760 3, mRNA sequence	7f85c09.x1 NCI_CGAP_Pr28 Homo sapiens cDNA clone IMAGE:3303760 3, mRNA sequence	0.516212	0.517162	0.97666	0.637814	0.66549	0.773563	0.944203	1.19359	1.05443	0.607112	0.654922	0.989012	1.02097	0.767803	0.839839	0.668791	0.770119	0.587435
395	7f85g07.x1 NCI_CGAP_Pr28 Homo sapiens cDNA clone IMAGE:3303804 3, mRNA sequence	7f85g07.x1 NCI_CGAP_Pr28 Homo sapiens cDNA clone IMAGE:3303804 3, mRNA sequence	0.0001	0.00044189	0.0001	0.0211278	0.230647	0.0275607	0.0001	0.0001	0.0001	0.0001	0.0001	0.043229	0.101849	0.126621	0.0532334	0.0001	0.0001	0.105846
396	7g02f03.x1 NCI_CGAP_Brn23 Homo sapiens cDNA clone IMAGE:3305309 3, mRNA sequence	7g02f03.x1 NCI_CGAP_Brn23 Homo sapiens cDNA clone IMAGE:3305309 3, mRNA sequence	0.301506	0.189628	0.208132	0.069986	0.692252	0.0001	0.0001	0.0001	0.295758	0.198346	0.363048	0.439748	0.152074	0.0001	0.116556	0.704552	0.425299	0.368645
397	7g37f12.x1 NCI_CGAP_Brn23 Homo sapiens cDNA clone IMAGE:3308687 3, mRNA sequence	7g37f12.x1 NCI_CGAP_Brn23 Homo sapiens cDNA clone IMAGE:3308687 3, mRNA sequence	0.0987687	0.129455	0.202897	0.0001	0.0001	0.0001	0.0001	0.0101451	0.0001	0.0001	0.0001	0.0001	0.0981748	0.146331	0.0001	0.0001	0.0001	0.0258059
398	7g44e05.x1 NCI_CGAP_Pr28 Homo sapiens cDNA clone IMAGE:3309344 3, mRNA sequence	7g44e05.x1 NCI_CGAP_Pr28 Homo sapiens cDNA clone IMAGE:3309344 3, mRNA sequence	0.00323682	0.0001	0.0001	0.191083	0.0001	0.397954	0.145127	0.0001	0.117775	0.0001	0.0383851	0.661081	0.0001	0.00944846	0.0001	0.0001	0.101185	0.0001
399	7g62c03.x1 NCI_CGAP_Pr28 Homo sapiens cDNA clone IMAGE:3311044 3, mRNA sequence	7g62c03.x1 NCI_CGAP_Pr28 Homo sapiens cDNA clone IMAGE:3311044 3, mRNA sequence	0.216283	0.236867	0.128053	0.10887	0.0340794	0.0466059	0.398889	0.0001	0.120695	0.173719	0.445439	0.0133728	0.362206	0.0001	0.280402	0.0001	0.442641	0.260095
400	7g92g05.x1 NCI_CGAP_Co16 Homo sapiens cDNA clone IMAGE:3313976 3 similar to contains Alu repetitive element;, mRNA sequence	7g92g05.x1 NCI_CGAP_Co16 Homo sapiens cDNA clone IMAGE:3313976 3 similar to contains Alu repetitive element;, mRNA sequence	0.900281	0.666352	0.952905	0.951995	0.818825	0.997449	0.619688	0.446528	1.07549	0.719381	1.1814	0.837816	1.14921	0.961177	0.443557	1.10982	1.82703	0.950814
401	7g95g12.x1 NCI_CGAP_Co16 Homo sapiens cDNA clone IMAGE:3314278 3, mRNA sequence	7g95g12.x1 NCI_CGAP_Co16 Homo sapiens cDNA clone IMAGE:3314278 3, mRNA sequence	0.381044	0.329794	0.0763133	0.154155	0.543764	0.213266	0.42316	0.0001	0.0001	0.415593	0.252591	0.0001	0.0001	0.473728	0.0001	0.00790423	0.342157	0.327841
402	7g98f07.x1 NCI_CGAP_Co16 Homo sapiens cDNA clone IMAGE:3314533 3, mRNA sequence	7g98f07.x1 NCI_CGAP_Co16 Homo sapiens cDNA clone IMAGE:3314533 3, mRNA sequence	0.0001	0.0831998	0.0001	0.0001	0.0001	0.0001	0.334278	0.166037	0.0001	0.204895	0.0001	0.0001	0.164197	0.0505711	0.214387	0.130654	0.0803484	0.0001
403	7h24g09.x1 NCI_CGAP_Co16 Homo sapiens cDNA clone IMAGE:3316960 3, mRNA sequence	7h24g09.x1 NCI_CGAP_Co16 Homo sapiens cDNA clone IMAGE:3316960 3, mRNA sequence	0.494644	0.606802	0.745475	0.810105	0.628726	1.04252	0.0001	0.932803	0.229019	0.621356	0.0001	0.243242	1.07858	0.600898	0.476504	0.857171	0.593415	0.664821
404	7h36b03.x1 NCI_CGAP_Co16 Homo sapiens cDNA clone IMAGE:3318029 3, mRNA sequence	7h36b03.x1 NCI_CGAP_Co16 Homo sapiens cDNA clone IMAGE:3318029 3, mRNA sequence	0.643742	0.461194	0.321854	0.636831	0.406491	0.0106153	0.00661487	0.742119	0.277545	0.225139	0.241444	0.0137011	0.465578	0.877566	0.890265	0.15091	0.76798	0.737767
405	7h36c01.x1 NCI_CGAP_Co16 Homo sapiens cDNA clone IMAGE:3318048 3 similar to contains L1.t2 L1 repetitive element ;, mRNA sequence	7h36c01.x1 NCI_CGAP_Co16 Homo sapiens cDNA clone IMAGE:3318048 3 similar to contains L1.t2 L1 repetitive element ;, mRNA sequence	0.491391	0.0001	0.17281	0.0001	0.0001	0.115912	0.0001	0.309545	0.0001	0.139435	0.175888	0.0001	0.492607	0.116782	0.116098	0.0920268	0.173493	0.111806
406	7h50c01.x1 NCI_CGAP_Co16 Homo sapiens cDNA clone IMAGE:3319392 3, mRNA sequence	7h50c01.x1 NCI_CGAP_Co16 Homo sapiens cDNA clone IMAGE:3319392 3, mRNA sequence	0.128196	0.121004	0.0001	0.0001	0.286202	0.0368908	0.0001	0.0382918	0.0671068	0.0001	0.0444376	0.211915	0.0001	0.0001	0.109098	0.416594	0.0001	0.0823266
407	7h50f02.x1 NCI_CGAP_Co16 Homo sapiens cDNA clone IMAGE:3319419 3, mRNA sequence	7h50f02.x1 NCI_CGAP_Co16 Homo sapiens cDNA clone IMAGE:3319419 3, mRNA sequence	0.0001	0.0575099	0.0001	0.0616821	0.177416	0.0001	0.0001	0.0001	0.0720247	0.350447	0.0939247	0.0921709	0.152406	0.00610376	0.0001	0.0001	0.297765	0.372088
408	7h76a03.x1 NCI_CGAP_Co16 Homo sapiens cDNA clone IMAGE:3321868 3, mRNA sequence	7h76a03.x1 NCI_CGAP_Co16 Homo sapiens cDNA clone IMAGE:3321868 3, mRNA sequence	0.76342	0.956622	1.2536	0.797851	0.892327	0.911362	0.979221	0.593888	0.654033	0.331871	1.13375	0.260884	0.679831	0.605933	0.815533	0.525875	0.71845	1.06436
409	7h94c04.x1 NCI_CGAP_Co16 Homo sapiens cDNA clone IMAGE:3323622 3, mRNA sequence	7h94c04.x1 NCI_CGAP_Co16 Homo sapiens cDNA clone IMAGE:3323622 3, mRNA sequence	0.29108	0.0001	0.69676	0.400641	0.595316	0.453278	0.0973501	0.124189	0.327506	0.476414	0.5313	0.642685	0.0001	0.0701061	0.0001	0.139326	0.15356	0.0375648
410	7h96d08.x1 NCI_CGAP_Co16 Homo sapiens cDNA clone IMAGE:3323823 3 similar to contains element TAR1 repetitive element ;, mRNA sequence	7h96d08.x1 NCI_CGAP_Co16 Homo sapiens cDNA clone IMAGE:3323823 3 similar to contains element TAR1 repetitive element ;, mRNA sequence	0.00269986	0.0001	0.0001	0.0001	0.0162394	0.386182	0.0001	0.138317	0.232229	0.0001	0.0001	0.203531	0.0703605	0.0001	0.0001	0.441142	0.0606949	0.0846962
411	7i71a09.y1 NCI_CGAP_Brn20 Homo sapiens cDNA clone IMAGE:3340120 5, mRNA sequence	7i71a09.y1 NCI_CGAP_Brn20 Homo sapiens cDNA clone IMAGE:3340120 5, mRNA sequence	0.469396	0.640624	0.616343	0.803834	0.632868	0.350291	0.546731	0.144729	0.783842	0.0856396	0.32615	0.200478	0.386354	0.604195	0.552828	0.563605	0.574384	0.659833
412	7i75f03.y1 NCI_CGAP_Brn20 Homo sapiens cDNA clone IMAGE:3340541 5, mRNA sequence	7i75f03.y1 NCI_CGAP_Brn20 Homo sapiens cDNA clone IMAGE:3340541 5, mRNA sequence	0.0001	0.151436	0.0001	0.441305	0.798098	0.0001	0.166367	0.0001	0.0001	0.226472	0.324509	0.0001	0.220691	0.0772131	0.551786	0.467568	0.346116	0.0001
413	7j50c03.x1 Soares_NSF_F8_9W_OT_PA_P_S1 Homo sapiens cDNA clone IMAGE:3389860 3 similar to contains element LTR5 repetitive element ;, mRNA sequence	7j50c03.x1 Soares_NSF_F8_9W_OT_PA_P_S1 Homo sapiens cDNA clone IMAGE:3389860 3 similar to contains element LTR5 repetitive element ;, mRNA sequence	0.700954	0.252974	0.210501	0.38116	0.326152	0.11413	0.0456826	0.967601	0.289956	0.0001	0.324733	0.191151	0.786721	0.263227	0.0689174	0.490908	0.0233526	0.0001
414	7j53f11.x1 Soares_NSF_F8_9W_OT_PA_P_S1 Homo sapiens cDNA clone IMAGE:3390189 3, mRNA sequence	7j53f11.x1 Soares_NSF_F8_9W_OT_PA_P_S1 Homo sapiens cDNA clone IMAGE:3390189 3, mRNA sequence	0.213731	0.404683	0.450026	0.383258	0.432691	0.561677	0.668419	0.706422	0.35081	0.0001	0.0001	0.644498	0.419019	0.600343	0.471708	0.437252	0.182969	0.54482
415	7j57h05.x1 Soares_NSF_F8_9W_OT_PA_P_S1 Homo sapiens cDNA clone IMAGE:3390585 3, mRNA sequence	7j57h05.x1 Soares_NSF_F8_9W_OT_PA_P_S1 Homo sapiens cDNA clone IMAGE:3390585 3, mRNA sequence	0.0988744	0.0001	0.171698	0.211431	0.0001	0.0001	0.02605	0.246149	0.10702	0.0001	0.0001	0.202957	0.162558	0.0001	0.164157	0.134913	0.0001	0.0448468
416	7j75a10.x1 Soares_NSF_F8_9W_OT_PA_P_S1 Homo sapiens cDNA clone IMAGE:3392250 3, mRNA sequence	7j75a10.x1 Soares_NSF_F8_9W_OT_PA_P_S1 Homo sapiens cDNA clone IMAGE:3392250 3, mRNA sequence	0.278955	0.0001	0.41888	0.119737	0.421226	0.131478	0.0001	0.0001	0.0548722	0.0001	0.0001	0.233116	0.284715	0.226631	0.0001	0.252891	0.216701	0.450648
417	7j87c04.x1 Soares_NSF_F8_9W_OT_PA_P_S1 Homo sapiens cDNA clone IMAGE:3393414 3, mRNA sequence	7j87c04.x1 Soares_NSF_F8_9W_OT_PA_P_S1 Homo sapiens cDNA clone IMAGE:3393414 3, mRNA sequence	0.146738	0.669941	0.0001	1.06268	0.173871	0.360884	0.357646	1.10001	0.707125	0.717155	0.147373	0.25345	1.27115	0.372971	0.453736	0.941815	0.883677	0.923377
418	7k01f03.x1 NCI_CGAP_GC6 Homo sapiens cDNA clone IMAGE:3443092 3, mRNA sequence	7k01f03.x1 NCI_CGAP_GC6 Homo sapiens cDNA clone IMAGE:3443092 3, mRNA sequence	0.329093	0.616861	0.946011	0.676668	0.254978	0.645836	0.524202	0.571154	0.493708	0.471545	0.804763	0.429405	0.401831	0.861206	0.716129	0.697292	0.547657	0.771366
419	7k03b12.x1 NCI_CGAP_GC6 Homo sapiens cDNA clone IMAGE:3443278 3, mRNA sequence	7k03b12.x1 NCI_CGAP_GC6 Homo sapiens cDNA clone IMAGE:3443278 3, mRNA sequence	0.186557	0.138357	0.22656	0.225447	0.363604	0.526875	0.270335	0.593551	0.212198	0.493315	1.02134	0.306246	0.409189	0.539513	0.53377	0.218474	0.222779	0.936103
420	7k12b05.x1 NCI_CGAP_GC6 Homo sapiens cDNA clone IMAGE:3444033 3, mRNA sequence	7k12b05.x1 NCI_CGAP_GC6 Homo sapiens cDNA clone IMAGE:3444033 3, mRNA sequence	0.514193	0.0293354	0.0001	0.203752	0.566214	0.532873	0.172274	0.136602	0.18351	0.365729	0.0446446	0.0821033	0.0001	0.173582	0.0149807	0.80144	0.456171	0.0001
421	7k12g03.x1 NCI_CGAP_GC6 Homo sapiens cDNA clone IMAGE:3444269 3, mRNA sequence	7k12g03.x1 NCI_CGAP_GC6 Homo sapiens cDNA clone IMAGE:3444269 3, mRNA sequence	0.0311846	0.227722	0.198805	0.24203	0.228687	0.249633	0.487142	0.537232	0.177401	0.291461	0.242816	0.485935	0.675444	0.0991807	0.562438	0.306502	0.393129	0.0001
422	7k14f11.x1 NCI_CGAP_GC6 Homo sapiens cDNA clone IMAGE:3444261 3, mRNA sequence	7k14f11.x1 NCI_CGAP_GC6 Homo sapiens cDNA clone IMAGE:3444261 3, mRNA sequence	0.618527	0.321114	0.204384	0.358686	0.866099	0.0569473	0.423809	0.104448	0.293349	0.298547	0.65435	0.494839	0.450701	0.407454	0.3204	0.136118	0.680628	0.638851
423	7k15d10.x1 NCI_CGAP_GC6 Homo sapiens cDNA clone IMAGE:3444522 3, mRNA sequence	7k15d10.x1 NCI_CGAP_GC6 Homo sapiens cDNA clone IMAGE:3444522 3, mRNA sequence	0.404136	0.325276	0.0001	0.0001	0.0851556	0.0001	0.0001	0.0001	0.0001	0.132526	0.0001	0.0001	0.0001	0.0001	0.0001	0.225589	0.168763	0.021186
424	7k25d09.x1 NCI_CGAP_Ov18 Homo sapiens cDNA clone IMAGE:3476416 3, mRNA sequence	7k25d09.x1 NCI_CGAP_Ov18 Homo sapiens cDNA clone IMAGE:3476416 3, mRNA sequence	0.573226	0.871086	0.867991	0.527073	0.66469	0.63813	0.221072	0.721674	0.252118	1.25313	0.765415	0.407287	0.808752	0.529898	0.682792	0.605014	0.717894	0.950566
425	7k35d10.x1 NCI_CGAP_Ov18 Homo sapiens cDNA clone IMAGE:3477546 3, mRNA sequence	7k35d10.x1 NCI_CGAP_Ov18 Homo sapiens cDNA clone IMAGE:3477546 3, mRNA sequence	0.497066	0.983367	1.00498	0.298417	0.0001	0.423936	0.0694663	0.185546	0.640528	0.167331	0.460724	0.315838	0.345662	0.0001	0.15204	0.589895	0.456198	0.102206
426	7k68c01.x1 NCI_CGAP_GC6 Homo sapiens cDNA clone IMAGE:3480553 3, mRNA sequence	7k68c01.x1 NCI_CGAP_GC6 Homo sapiens cDNA clone IMAGE:3480553 3, mRNA sequence	0.360415	0.359812	0.0001	0.18514	0.276513	0.0001	0.368751	0.355742	0.112836	0.0001	0.805992	0.155881	0.0369765	0.290414	0.199637	0.246457	0.755814	0.22132
427	7k68g11.x1 NCI_CGAP_GC6 Homo sapiens cDNA clone IMAGE:3480765 3, mRNA sequence	7k68g11.x1 NCI_CGAP_GC6 Homo sapiens cDNA clone IMAGE:3480765 3, mRNA sequence	0.305341	0.0001	0.263686	0.170471	0.604854	0.0001	0.234905	0.412814	0.136097	0.145074	0.0614625	0.0001	0.0138509	0.190908	0.0001	0.279597	0.39569	0.0001
428	7k72f08.x1 NCI_CGAP_GC6 Homo sapiens cDNA clone IMAGE:3481095 3, mRNA sequence	7k72f08.x1 NCI_CGAP_GC6 Homo sapiens cDNA clone IMAGE:3481095 3, mRNA sequence	0.501786	0.0500289	0.0001	0.156728	0.0001	0.0001	0.32922	0.343963	0.0001	0.0001	0.0001	0.0817602	0.0001	0.229866	0.204121	0.0716032	0.0833154	0.0001
429	7k73f05.x1 NCI_CGAP_GC6 Homo sapiens cDNA clone IMAGE:3481112 3, mRNA sequence	7k73f05.x1 NCI_CGAP_GC6 Homo sapiens cDNA clone IMAGE:3481112 3, mRNA sequence	0.0001	0.368138	0.32693	0.135243	0.398381	0.251715	0.29068	0.201769	0.147591	0.042617	0.324347	0.26588	0.751193	0.136433	0.132328	0.600019	0.0001	0.0305948
430	7l29g01.x1 Soares_NSF_F8_9W_OT_PA_P_S1 Homo sapiens cDNA clone IMAGE:3522985 3, mRNA sequence	7l29g01.x1 Soares_NSF_F8_9W_OT_PA_P_S1 Homo sapiens cDNA clone IMAGE:3522985 3, mRNA sequence	0.0987094	0.0001	0.0339907	0.109684	0.0985896	0.0380847	0.0837846	0.156782	0.0001	0.0001	0.0456916	0.386672	0.0001	0.0256587	0.0001	0.0001	0.0998832	0.0001
431	7l38e03.x1 Soares_NSF_F8_9W_OT_PA_P_S1 Homo sapiens cDNA clone IMAGE:3523684 3 similar to contains MER22.b1 MSR1 repetitive element ;, mRNA sequence	7l38e03.x1 Soares_NSF_F8_9W_OT_PA_P_S1 Homo sapiens cDNA clone IMAGE:3523684 3 similar to contains MER22.b1 MSR1 repetitive element ;, mRNA sequence	0.0001	0.254786	0.0001	0.202221	0.209129	0.0001	0.0001	0.0001	0.0163788	0.181882	0.0001	0.0001	0.246425	0.0283044	0.11	0.0001	0.0001	0.242104
432	7l39h07.x1 Soares_NSF_F8_9W_OT_PA_P_S1 Homo sapiens cDNA clone IMAGE:3523837 3, mRNA sequence	7l39h07.x1 Soares_NSF_F8_9W_OT_PA_P_S1 Homo sapiens cDNA clone IMAGE:3523837 3, mRNA sequence	0.245372	0.0001	0.0676232	0.176307	0.837231	0.190001	0.0001	0.0001	0.0001	0.0001	0.00927947	0.0001	0.137298	0.0420162	0.289903	0.37537	0.229968	0.0001
433	7l45b01.x1 Soares_NSF_F8_9W_OT_PA_P_S1 Homo sapiens cDNA clone IMAGE:3524281 3, mRNA sequence	7l45b01.x1 Soares_NSF_F8_9W_OT_PA_P_S1 Homo sapiens cDNA clone IMAGE:3524281 3, mRNA sequence	0.0001	0.209735	0.0001	0.073784	0.562997	0.0001	0.285099	0.0318408	0.0001	0.0001	0.0732384	0.0001	0.215091	0.221406	0.0001	0.370999	0.0001	0.0199369
434	7l51e12.x1 Soares_NSF_F8_9W_OT_PA_P_S1 Homo sapiens cDNA clone IMAGE:3524855 3, mRNA sequence	7l51e12.x1 Soares_NSF_F8_9W_OT_PA_P_S1 Homo sapiens cDNA clone IMAGE:3524855 3, mRNA sequence	0.266921	0.691572	0.406513	0.875641	0.66454	0.490291	0.993488	0.724122	1.06696	0.198384	1.31203	0.749873	0.311538	0.599953	0.819958	0.536416	0.890838	1.02585
435	7l71g02.x1 Soares_NSF_F8_9W_OT_PA_P_S1 Homo sapiens cDNA clone IMAGE:3526851 3, mRNA sequence	7l71g02.x1 Soares_NSF_F8_9W_OT_PA_P_S1 Homo sapiens cDNA clone IMAGE:3526851 3, mRNA sequence	0.328297	0.713932	0.431184	0.539429	0.295884	0.532711	0.219256	0.611823	1.36525	0.389544	0.0396402	0.282012	0.0440461	0.607045	1.32882	0.571011	0.215982	0.389863
436	7n22a11.x1 NCI_CGAP_Lu24 Homo sapiens cDNA clone IMAGE:3565340 3, mRNA sequence	7n22a11.x1 NCI_CGAP_Lu24 Homo sapiens cDNA clone IMAGE:3565340 3, mRNA sequence	0.0275374	0.205779	0.337005	0.0948903	0.0001	0.0001	0.0001	0.029235	0.0001	0.100321	0.0001	0.0001	0.0001	0.0001	0.39333	0.0888019	0.0855568	0.0784821
437	7n23g07.x1 NCI_CGAP_Lu24 Homo sapiens cDNA clone IMAGE:3565621 3, mRNA sequence	7n23g07.x1 NCI_CGAP_Lu24 Homo sapiens cDNA clone IMAGE:3565621 3, mRNA sequence	0.192071	0.239207	0.0241777	0.107445	0.341123	0.811186	0.479263	0.733329	0.337673	0.0817772	0.306432	0.24478	0.0001	0.358768	0.331228	0.230004	0.757451	1.09508
438	7n28g05.x1 NCI_CGAP_Lu24 Homo sapiens cDNA clone IMAGE:3566024 3, mRNA sequence	7n28g05.x1 NCI_CGAP_Lu24 Homo sapiens cDNA clone IMAGE:3566024 3, mRNA sequence	1.01865	0.548466	0.658408	0.885283	0.578211	0.778479	0.715525	0.745017	0.413755	0.658963	0.86083	1.4905	1.2146	0.532161	0.26596	0.867338	0.781879	0.980754
439	7n48f03.x1 NCI_CGAP_Lu24 Homo sapiens cDNA clone IMAGE:3567892 3, mRNA sequence	7n48f03.x1 NCI_CGAP_Lu24 Homo sapiens cDNA clone IMAGE:3567892 3, mRNA sequence	0.0001	0.0001	0.0312367	0.0614359	0.0001	0.0001	0.0319757	0.0608718	0.0966846	0.358233	0.0001	0.0001	0.0001	0.0001	0.0001	0.0001	0.0001	0.141196
440	7n65c03.x1 NCI_CGAP_Lu24 Homo sapiens cDNA clone IMAGE:3569285 3, mRNA sequence	7n65c03.x1 NCI_CGAP_Lu24 Homo sapiens cDNA clone IMAGE:3569285 3, mRNA sequence	0.0846326	0.359378	0.388036	0.218134	0.715589	0.530886	0.285636	1.02386	0.841034	0.635869	0.3989	0.750697	0.462683	0.479454	0.349798	0.30718	0.449127	0.53456
441	7n71g02.x1 NCI_CGAP_Ov18 Homo sapiens cDNA clone IMAGE:3570219 3, mRNA sequence	7n71g02.x1 NCI_CGAP_Ov18 Homo sapiens cDNA clone IMAGE:3570219 3, mRNA sequence	0.0001	0.0001	0.244855	0.0001	0.0001	0.0001	0.0539056	0.213082	0.0693236	0.0001	0.0514906	0.0001	0.0001	0.135049	0.0001	0.0001	0.0001	0.0001
442	7n76a06.x1 NCI_CGAP_Ov18 Homo sapiens cDNA clone IMAGE:3570346 3, mRNA sequence	7n76a06.x1 NCI_CGAP_Ov18 Homo sapiens cDNA clone IMAGE:3570346 3, mRNA sequence	0.0849027	0.153333	0.104002	0.248892	0.240279	0.0559918	0.230993	0.282257	0.104799	0.0001	0.0001	0.20173	0.0744666	0.0001	0.0001	0.111537	0.277618	0.280072
443	7n77e04.x1 NCI_CGAP_Ov18 Homo sapiens cDNA clone IMAGE:3570535 3, mRNA sequence	7n77e04.x1 NCI_CGAP_Ov18 Homo sapiens cDNA clone IMAGE:3570535 3, mRNA sequence	0.670493	0.667552	0.371021	0.557991	1.19824	0.639556	0.832823	0.968653	1.24042	0.479335	0.806086	1.42577	0.610633	0.544823	1.35777	0.794487	0.980952	0.742717
444	7n90c01.x1 NCI_CGAP_Ov18 Homo sapiens cDNA clone IMAGE:3571944 3, mRNA sequence	7n90c01.x1 NCI_CGAP_Ov18 Homo sapiens cDNA clone IMAGE:3571944 3, mRNA sequence	0.0001	0.605744	0.205471	0.423189	0.139723	0.169615	0.316968	0.386272	0.335736	0.268061	0.337264	0.143226	0.0001	0.443557	0.326596	0.437346	0.274939	0.339685
445	7n98g10.x1 NCI_CGAP_Kid11 Homo sapiens cDNA clone IMAGE:3572922 3, mRNA sequence	7n98g10.x1 NCI_CGAP_Kid11 Homo sapiens cDNA clone IMAGE:3572922 3, mRNA sequence	0.0001	0.0001	0.488849	0.0001	0.353857	0.0001	0.0105718	0.0448751	0.191294	0.0476745	0.19199	0.22325	0.0001	0.1327	0.239173	0.0001	0.00270595	0.161165
446	7o56a02.x1 NCI_CGAP_Kid11 Homo sapiens cDNA clone IMAGE:3577995 3, mRNA sequence	7o56a02.x1 NCI_CGAP_Kid11 Homo sapiens cDNA clone IMAGE:3577995 3, mRNA sequence	0.755835	0.672564	0.985303	0.898517	1.35885	0.70956	0.996114	0.58912	0.899525	0.386104	1.62852	1.05033	0.599949	1.28582	1.10501	1.0261	1.36467	1.18881
447	7o83e07.x1 NCI_CGAP_Kid11 Homo sapiens cDNA clone IMAGE:3643092 3, mRNA sequence	7o83e07.x1 NCI_CGAP_Kid11 Homo sapiens cDNA clone IMAGE:3643092 3, mRNA sequence	0.448068	0.342149	0.309632	0.268842	0.386987	0.739291	0.340103	0.232911	0.599975	0.260245	0.423224	0.935291	0.361416	0.580726	0.0001	0.183027	0.240724	0.0133438
448	7o85f05.x1 NCI_CGAP_Kid11 Homo sapiens cDNA clone IMAGE:3643160 3, mRNA sequence	7o85f05.x1 NCI_CGAP_Kid11 Homo sapiens cDNA clone IMAGE:3643160 3, mRNA sequence	0.207299	0.126273	0.0001	0.587663	0.100944	0.0869061	0.0205685	0.338953	0.0001	0.137718	0.277688	0.638904	0.331009	0.225743	0.620129	0.272286	0.165724	0.326104
449	7o89c12.x1 NCI_CGAP_Kid11 Homo sapiens cDNA clone IMAGE:3643414 3, mRNA sequence	7o89c12.x1 NCI_CGAP_Kid11 Homo sapiens cDNA clone IMAGE:3643414 3, mRNA sequence	0.0600346	0.486023	0.281378	0.488099	0.664702	0.39398	0.80598	0.438911	0.804752	0.693685	0.669181	0.293204	0.487273	0.205908	0.516548	0.499511	0.408568	0.196159
450	7o89g10.x1 NCI_CGAP_Kid11 Homo sapiens cDNA clone IMAGE:3643602 3, mRNA sequence	7o89g10.x1 NCI_CGAP_Kid11 Homo sapiens cDNA clone IMAGE:3643602 3, mRNA sequence	0.768647	1.06218	1.00261	0.900111	1.30143	1.44297	1.14352	0.737754	0.944434	0.719535	1.03918	1.59125	0.651703	0.797361	0.91655	0.639488	1.18467	1.0641
451	7o90f09.x1 NCI_CGAP_Kid11 Homo sapiens cDNA clone IMAGE:3643553 3, mRNA sequence	7o90f09.x1 NCI_CGAP_Kid11 Homo sapiens cDNA clone IMAGE:3643553 3, mRNA sequence	0.0001	0.0001	0.0001	0.0001	0.00578546	0.0001	0.0001	0.353768	0.0001	0.0001	0.0001	0.0001	0.0001	0.0001	0.0681134	0.0001	0.202587	0.0187396
452	7o98h02.x1 NCI_CGAP_Ov18 Homo sapiens cDNA clone IMAGE:3644403 3, mRNA sequence	7o98h02.x1 NCI_CGAP_Ov18 Homo sapiens cDNA clone IMAGE:3644403 3, mRNA sequence	2.38854	2.28284	2.47052	2.46469	2.60067	2.83581	3.298	2.91071	2.115	2.54551	2.18093	3.44362	1.74613	4.31783	2.67314	2.50209	3.5692	2.68937
453	7p09h07.x1 NCI_CGAP_Br22 Homo sapiens cDNA clone IMAGE:3645541 3, mRNA sequence	7p09h07.x1 NCI_CGAP_Br22 Homo sapiens cDNA clone IMAGE:3645541 3, mRNA sequence	0.554337	0.458088	0.681094	0.590987	0.793321	0.574036	0.916144	1.04751	0.555304	0.500614	0.675644	0.323543	0.528356	0.786078	0.829216	0.38735	0.580426	0.587588
454	7p17e02.x1 NCI_CGAP_Br22 Homo sapiens cDNA clone IMAGE:3646155 3, mRNA sequence	7p17e02.x1 NCI_CGAP_Br22 Homo sapiens cDNA clone IMAGE:3646155 3, mRNA sequence	1.51328	1.44435	1.3814	1.45418	1.37979	1.90067	1.5814	1.26084	1.58665	1.95812	1.84231	1.65961	1.48657	1.54816	1.0564	1.27798	1.7606	1.23148
455	7p32c11.x1 NCI_CGAP_Pr28 Homo sapiens cDNA clone IMAGE:3647612 3, mRNA sequence	7p32c11.x1 NCI_CGAP_Pr28 Homo sapiens cDNA clone IMAGE:3647612 3, mRNA sequence	0.0001	0.283765	0.0001	0.0234138	0.0001	0.0001	0.064209	0.189527	0.081421	0.163822	0.0001	0.0001	0.495815	0.148594	0.11631	0.0001	0.0001	0.0001
456	7p36e10.x1 NCI_CGAP_Pr28 Homo sapiens cDNA clone IMAGE:3648090 3, mRNA sequence	7p36e10.x1 NCI_CGAP_Pr28 Homo sapiens cDNA clone IMAGE:3648090 3, mRNA sequence	0.359581	0.0001	0.206364	0.0001	0.0001	0.0001	0.0001	0.0001	0.0001	0.0001	0.0001	0.0001	0.0001	0.0001	0.0001	0.0001	0.255954	0.0001
457	7p46h01.x1 NCI_CGAP_Pr28 Homo sapiens cDNA clone IMAGE:3649008 3, mRNA sequence	7p46h01.x1 NCI_CGAP_Pr28 Homo sapiens cDNA clone IMAGE:3649008 3, mRNA sequence	0.0001	0.00476202	0.0770195	0.0653933	0.234184	0.0484242	0.271334	0.0001	0.409964	0.426293	0.29294	0.306227	0.454269	0.365254	0.0679911	0.170959	0.255705	0.0490512
458	7p50e06.x1 NCI_CGAP_Pr28 Homo sapiens cDNA clone IMAGE:3649258 3, mRNA sequence	7p50e06.x1 NCI_CGAP_Pr28 Homo sapiens cDNA clone IMAGE:3649258 3, mRNA sequence	0.201536	0.0001	0.0001	0.0198437	0.0001	0.0001	0.0001	0.181285	0.0436688	0.038182	0.0001	0.0001	0.0001	0.102427	0.119122	0.12397	0.0001	0.186736
459	7p52c10.x1 NCI_CGAP_Pr28 Homo sapiens cDNA clone IMAGE:3649530 3 similar to TR:Q9Z156 Q9Z156 REVERSE TRANSCRIPTASE ;, mRNA sequence	7p52c10.x1 NCI_CGAP_Pr28 Homo sapiens cDNA clone IMAGE:3649530 3 similar to TR:Q9Z156 Q9Z156 REVERSE TRANSCRIPTASE ;, mRNA sequence	0.0001	0.152668	0.303913	0.33118	0.30121	0.0001	0.341303	0.0001	0.715466	0.322636	0.0001	0.171025	0.150057	0.28239	0.949312	0.235106	0.0001	0.122107
460	7p72g11.x1 NCI_CGAP_Pr28 Homo sapiens cDNA clone IMAGE:3651644 3, mRNA sequence	7p72g11.x1 NCI_CGAP_Pr28 Homo sapiens cDNA clone IMAGE:3651644 3, mRNA sequence	0.0393554	0.173001	0.0001	0.0845641	0.0134966	0.0254505	0.190772	0.00939896	0.0001	0.0001	0.0001	0.0001	0.307778	0.105151	0.0001	0.478445	0.0001	0.0001
461	7p80g03.x1 NCI_CGAP_Pr28 Homo sapiens cDNA clone IMAGE:3652396 3, mRNA sequence	7p80g03.x1 NCI_CGAP_Pr28 Homo sapiens cDNA clone IMAGE:3652396 3, mRNA sequence	0.0001	0.0001	0.0001	0.27449	0.0001	0.105101	0.0001	0.0927603	0.0001	0.0001	0.0149414	0.0001	0.0857072	0.390379	0.0611961	0.034414	0.0001	0.0001
462	7p91f01.x1 NCI_CGAP_Skn1 Homo sapiens cDNA clone IMAGE:3653137 3, mRNA sequence	7p91f01.x1 NCI_CGAP_Skn1 Homo sapiens cDNA clone IMAGE:3653137 3, mRNA sequence	0.0267126	0.0001	0.0001	0.0922403	0.0001	0.110479	0.0001	0.0372288	0.495621	0.0001	0.0001	0.0001	0.489099	0.27597	0.17764	0.0001	0.0588889	0.127043
463	7p94d08.x1 NCI_CGAP_Skn1 Homo sapiens cDNA clone IMAGE:3653438 3, mRNA sequence	7p94d08.x1 NCI_CGAP_Skn1 Homo sapiens cDNA clone IMAGE:3653438 3, mRNA sequence	0.0001	0.714255	0.174987	0.245986	0.0001	0.279296	0.0001	0.546337	0.192083	0.213721	0.0001	0.0001	0.203448	0.290803	0.310573	0.688549	0.200528	0.0001
464	7q30f03.x1 NCI_CGAP_GC6 Homo sapiens cDNA clone IMAGE:3699965 3, mRNA sequence	7q30f03.x1 NCI_CGAP_GC6 Homo sapiens cDNA clone IMAGE:3699965 3, mRNA sequence	0.0001	0.0001	0.0001	0.03629	0.0001	0.0001	0.13898	0.337742	0.0815277	1.06708	0.0001	0.144029	0.0001	0.208555	0.0159073	0.415082	0.0001	0.0001
465	7q34g10.x1 NCI_CGAP_GC6 Homo sapiens cDNA clone IMAGE:3700411 3, mRNA sequence	7q34g10.x1 NCI_CGAP_GC6 Homo sapiens cDNA clone IMAGE:3700411 3, mRNA sequence	0.0001	0.0001	0.0001	0.0001	0.156576	0.00941348	0.0001	0.0001	0.105462	0.209896	0.405894	0.0001	0.0001	0.00459004	0.0001	0.140794	0.0001	0.0001
466	7q57g05.x1 NCI_CGAP_Lu24 Homo sapiens cDNA clone IMAGE:3702704 3, mRNA sequence	7q57g05.x1 NCI_CGAP_Lu24 Homo sapiens cDNA clone IMAGE:3702704 3, mRNA sequence	0.436284	0.910193	0.948166	0.75231	0.606532	0.804293	1.2449	0.78879	0.278212	0.607461	1.36746	0.213969	0.500376	1.10813	0.881045	1.2586	1.2115	0.944425
467	7q62c04.x1 NCI_CGAP_Lu24 Homo sapiens cDNA clone IMAGE:3702895 3, mRNA sequence	7q62c04.x1 NCI_CGAP_Lu24 Homo sapiens cDNA clone IMAGE:3702895 3, mRNA sequence	0.0001	0.518319	0.452431	0.0645917	0.191288	0.0001	0.0001	0.220559	0.131517	0.0001	0.0001	0.0001	0.0001	0.0678812	0.0965029	0.0001	0.322355	0.0240516
468	7q63f08.x1 NCI_CGAP_Lu24 Homo sapiens cDNA clone IMAGE:3703070 3, mRNA sequence	7q63f08.x1 NCI_CGAP_Lu24 Homo sapiens cDNA clone IMAGE:3703070 3, mRNA sequence	0.0001	0.0755084	0.44274	0.0834289	0.180953	0.00715655	0.356626	0.11679	0.0001	0.147363	0.359435	0.508631	0.0368387	0.11189	0.282384	0.0001	0.117281	0.149415
469	7q81d02.x1 NCI_CGAP_Lu24 Homo sapiens cDNA clone IMAGE:3704858 3, mRNA sequence	7q81d02.x1 NCI_CGAP_Lu24 Homo sapiens cDNA clone IMAGE:3704858 3, mRNA sequence	0.0001	0.00350303	0.0001	0.0001	0.0001	0.0001	0.047476	0.171318	0.0001	0.0001	0.0001	0.499948	0.111935	0.0001	0.0144707	0.0001	0.0846598	0.0001
470	7q88c03.x1 NCI_CGAP_Lu24 Homo sapiens cDNA clone IMAGE:3705221 3, mRNA sequence	7q88c03.x1 NCI_CGAP_Lu24 Homo sapiens cDNA clone IMAGE:3705221 3, mRNA sequence	0.0001	0.584393	0.780167	0.344531	0.0001	0.379278	0.212545	0.930438	0.543808	0.744856	0.729235	0.833603	0.668211	0.656033	1.06813	0.499123	0.522966	1.21781
471	7q89b08.x1 NCI_CGAP_Lu24 Homo sapiens cDNA clone IMAGE:3705542 3 similar to contains L1.b1 L1 repetitive element ;, mRNA sequence	7q89b08.x1 NCI_CGAP_Lu24 Homo sapiens cDNA clone IMAGE:3705542 3 similar to contains L1.b1 L1 repetitive element ;, mRNA sequence	0.131957	0.571702	0.259032	0.201246	0.419775	0.230194	0.357791	0.0001	0.480161	0.210639	0.158034	0.412003	0.224765	0.344709	0.048726	0.381927	0.23363	0.749993
472	9A4 Chromosome 21 exon Homo sapiens cDNA 5 and 3', mRNA sequence	9A4 Chromosome 21 exon Homo sapiens cDNA 5 and 3', mRNA sequence	0.0001	0.147111	0.0508542	0.360799	0.0001	0.288383	0.303173	0.42711	0.483677	0.270972	0.0549201	0.469122	0.0001	0.0001	0.561261	0.0001	0.19401	0.608718
473	aa12g07.r1 Soares_NhHMPu_S1 Homo sapiens cDNA clone IMAGE:813084 5, mRNA sequence	aa12g07.r1 Soares_NhHMPu_S1 Homo sapiens cDNA clone IMAGE:813084 5, mRNA sequence	0.993727	1.20535	0.847413	0.862892	1.02368	0.803057	0.99072	1.82464	1.39895	0.386375	0.715829	0.453922	1.22522	0.702293	0.838917	1.70057	1.32184	1.64615
474	aa16g08.s1 Soares_NhHMPu_S1 Homo sapiens cDNA clone IMAGE:813470 3, mRNA sequence	aa16g08.s1 Soares_NhHMPu_S1 Homo sapiens cDNA clone IMAGE:813470 3, mRNA sequence	0.178076	0.155481	0.0001	0.0001	0.198171	0.0001	0.0001	0.0001	0.0618064	0.110949	0.326746	0.0335391	0.0001	0.0001	0.0001	0.0001	0.0001	0.0001
475	aa26b04.r1 NCI_CGAP_GCB1 Homo sapiens cDNA clone IMAGE:814351 5, mRNA sequence	aa26b04.r1 NCI_CGAP_GCB1 Homo sapiens cDNA clone IMAGE:814351 5, mRNA sequence	0.00129159	0.356639	0.243252	0.295504	0.19107	0.221474	0.140519	0.0001	0.166246	0.466834	0.22515	0.342948	0.0001	0.0001	0.0001	0.0364072	0.0001	0.0001
476	aa34f10.r1 NCI_CGAP_GCB1 Homo sapiens cDNA clone IMAGE:815179 5, mRNA sequence	aa34f10.r1 NCI_CGAP_GCB1 Homo sapiens cDNA clone IMAGE:815179 5, mRNA sequence	0.0001	0.16162	0.0001	0.262499	0.0001	0.0910133	0.0001	0.0261694	0.0662255	0.400776	0.0001	0.21462	0.236525	0.0616309	0.520935	0.0001	0.0001	0.0001
477	aa38a10.s1 NCI_CGAP_GCB1 Homo sapiens cDNA clone IMAGE:815514 3, mRNA sequence	aa38a10.s1 NCI_CGAP_GCB1 Homo sapiens cDNA clone IMAGE:815514 3, mRNA sequence	0.478215	0.256483	0.621963	0.609167	0.486146	0.50764	0.572969	0.696398	0.434157	0.476507	0.238159	0.487112	0.0001	0.605969	0.494427	1.2816	0.797989	1.16988
478	aa43c10.r1 Soares_NhHMPu_S1 Homo sapiens cDNA clone IMAGE:823698 5, mRNA sequence	aa43c10.r1 Soares_NhHMPu_S1 Homo sapiens cDNA clone IMAGE:823698 5, mRNA sequence	1.50249	1.17143	1.76056	1.67244	2.1304	0.993306	1.52285	3.46115	1.66043	2.34896	2.09102	1.10282	0.864125	1.5808	1.30982	1.50563	1.88696	1.89683
479	aa61d08.s1 NCI_CGAP_GCB1 Homo sapiens cDNA clone IMAGE:825423 3, mRNA sequence	aa61d08.s1 NCI_CGAP_GCB1 Homo sapiens cDNA clone IMAGE:825423 3, mRNA sequence	0.359675	0.152378	0.380408	0.432518	0.0001	0.183469	0.0001	0.0001	0.126077	0.0001	0.212034	0.0001	0.129234	0.0001	0.371139	0.0946841	0.0867756	0.0001
480	aa71c03.s1 NCI_CGAP_GCB1 Homo sapiens cDNA clone IMAGE:826372 3, mRNA sequence	aa71c03.s1 NCI_CGAP_GCB1 Homo sapiens cDNA clone IMAGE:826372 3, mRNA sequence	0.172879	0.0236277	0.0245321	0.264286	0.166775	0.0223639	0.0591144	0.0001	0.0200903	0.0001	0.0001	0.564534	0.231946	0.257508	0.201337	0.0001	0.0333654	0.0001
481	aa86g04.s1 Stratagene fetal retina 937202 Homo sapiens cDNA clone IMAGE:838230 3, mRNA sequence	aa86g04.s1 Stratagene fetal retina 937202 Homo sapiens cDNA clone IMAGE:838230 3, mRNA sequence	0.43768	0.122636	0.0001	0.0001	0.0001	0.323323	0.213254	0.816011	0.0001	0.42449	0.0001	0.406112	0.833917	0.556686	0.479994	0.0001	0.38448	0.502048
482	aa93d04.s1 Stratagene fetal retina 937202 Homo sapiens cDNA clone IMAGE:838855 3, mRNA sequence	aa93d04.s1 Stratagene fetal retina 937202 Homo sapiens cDNA clone IMAGE:838855 3, mRNA sequence	0.337244	0.26252	0.651591	0.685514	0.238593	0.0348062	0.225392	0.843803	0.0001	0.301421	0.438331	0.441389	0.166656	0.251351	0.275048	0.221432	0.493539	0.853171
483	ab01h06.s1 Stratagene fetal retina 937202 Homo sapiens cDNA clone IMAGE:839579 3 similar to contains Alu repetitive element;, mRNA sequence	ab01h06.s1 Stratagene fetal retina 937202 Homo sapiens cDNA clone IMAGE:839579 3 similar to contains Alu repetitive element;, mRNA sequence	1.02489	0.808941	0.411003	1.27557	1.04637	0.806497	0.623945	0.548883	1.21404	0.16927	0.0927862	0.0985591	0.338469	0.635039	0.811329	0.753593	1.06063	1.2052
484	AB056654 Homo sapiens brain (H Wang) Homo sapiens cDNA clone HBT1, mRNA sequence	AB056654 Homo sapiens brain (H Wang) Homo sapiens cDNA clone HBT1, mRNA sequence	0.291583	0.0745627	0.101716	0.181971	0.150196	0.0564471	0.0001	0.0001	0.0914505	0.339558	0.0001	0.13451	0.0001	0.0001	0.189162	0.0001	0.0365836	0.0001
485	AB072821 human vestibular cDNA library Homo sapiens cDNA clone 124V51437, mRNA sequence	AB072821 human vestibular cDNA library Homo sapiens cDNA clone 124V51437, mRNA sequence	0.0437472	0.0001	0.0001	0.0001	0.0001	0.0001	0.216436	0.0264703	0.094845	0.0001	0.0001	0.0728874	0.0001	0.0001	0.094347	0.0001	0.0001	0.0001
486	AB074042 Human vestibular cDNA library Homo sapiens cDNA clone 53V10279, mRNA sequence	AB074042 Human vestibular cDNA library Homo sapiens cDNA clone 53V10279, mRNA sequence	0.0001	0.0001	0.446176	0.0001	0.0001	0.0001	0.135113	0.0125019	0.0798373	0.0001	0.0427643	0.129478	0.0001	0.0001	0.0001	0.0400318	0.292819	0.0001
487	AB074043 Human vestibular cDNA library Homo sapiens cDNA clone 106V2345, mRNA sequence	AB074043 Human vestibular cDNA library Homo sapiens cDNA clone 106V2345, mRNA sequence	0.307033	0.498603	0.29038	0.0001	0.209354	0.280653	0.0001	0.339561	0.0001	0.0603943	0.193768	0.106258	0.148268	0.499142	0.557007	0.212601	0.0565979	0.0001
488	AB076954 Human vestibular cDNA library Homo sapiens cDNA clone 391V535, mRNA sequence	AB076954 Human vestibular cDNA library Homo sapiens cDNA clone 391V535, mRNA sequence	0.317304	0.0001	0.0001	0.123096	0.355804	0.0450388	0.131258	0.0001	0.0725761	0.0001	0.0915427	0.130342	0.0001	0.0001	0.0001	0.27996	0.0001	0.0001
489	ab69f05.r1 Stratagene fetal retina 937202 Homo sapiens cDNA clone IMAGE:852225 5 similar to contains element L1 repetitive element ;, mRNA sequence	ab69f05.r1 Stratagene fetal retina 937202 Homo sapiens cDNA clone IMAGE:852225 5 similar to contains element L1 repetitive element ;, mRNA sequence	0.329931	0.141137	0.215212	0.356214	0.271345	0.125131	0.452512	0.306763	0.37902	0.69405	0.0242845	0.0001	0.205807	0.0858608	0.735463	0.171566	0.275862	0.445751
490	ab76b04.s1 Stratagene fetal retina 937202 Homo sapiens cDNA clone IMAGE:852847 3, mRNA sequence	ab76b04.s1 Stratagene fetal retina 937202 Homo sapiens cDNA clone IMAGE:852847 3, mRNA sequence	0.708738	0.776952	0.620922	0.910074	0.652263	0.726896	0.946585	0.689141	1.0947	0.410043	0.839469	0.510888	0.847935	0.785185	0.842769	1.07498	0.275278	0.919327
491	ab76d12.s1 Stratagene fetal retina 937202 Homo sapiens cDNA clone IMAGE:852887 3, mRNA sequence	ab76d12.s1 Stratagene fetal retina 937202 Homo sapiens cDNA clone IMAGE:852887 3, mRNA sequence	0.131223	0.120538	0.0398341	0.418922	0.335083	0.0001	0.218888	0.120053	0.995384	0.0792726	0.241016	0.0001	0.0001	0.0001	0.0205765	0.0885023	0.299859	0.0533825
492	ab77f06.s1 Stratagene fetal retina 937202 Homo sapiens cDNA clone IMAGE:852995 3, mRNA sequence	ab77f06.s1 Stratagene fetal retina 937202 Homo sapiens cDNA clone IMAGE:852995 3, mRNA sequence	0.0001	0.104926	0.0001	0.0001	0.0001	0.0001	0.257528	0.0001	0.0001	0.410687	0.262459	0.0001	0.149074	0.0001	0.181706	0.0001	0.0001	0.0001
493	ab83h03.s1 Stratagene fetal retina 937202 Homo sapiens cDNA clone IMAGE:853589 3, mRNA sequence	ab83h03.s1 Stratagene fetal retina 937202 Homo sapiens cDNA clone IMAGE:853589 3, mRNA sequence	0.3	0.0001	0.0629284	0.262165	0.2918	0.0561531	0.232493	0.0001	0.151796	0.183727	0.12651	0.252764	0.319833	0.183774	0.0001	0.375206	0.0001	0.020394
494	ab97d06.x5 Stratagene lung (#937210) Homo sapiens cDNA clone IMAGE:854891 3, mRNA sequence	ab97d06.x5 Stratagene lung (#937210) Homo sapiens cDNA clone IMAGE:854891 3, mRNA sequence	0.0121543	0.26244	0.0001	0.34252	0.230636	0.240112	0.0001	0.0001	0.114784	0.0553031	0.421496	0.151402	0.0001	0.166937	0.358037	0.125971	0.14293	0.0913797
495	ac48c09.s1 Stratagene hNT neuron (#937233) Homo sapiens cDNA clone IMAGE:859696 3 similar to contains Alu repetitive element;contains element MER22 repetitive element ;, mRNA sequence	ac48c09.s1 Stratagene hNT neuron (#937233) Homo sapiens cDNA clone IMAGE:859696 3 similar to contains Alu repetitive element;contains element MER22 repetitive element ;, mRNA sequence	0.0612036	0.166215	0.187165	0.651943	0.154861	0.316314	0.256633	0.69797	0.0001	0.122579	0.684813	0.0201551	0.479344	0.614412	0.557335	0.185158	0.68084	0.0001
496	ac50e06.s1 Stratagene hNT neuron (#937233) Homo sapiens cDNA clone IMAGE:859906 3, mRNA sequence	ac50e06.s1 Stratagene hNT neuron (#937233) Homo sapiens cDNA clone IMAGE:859906 3, mRNA sequence	0.0001	0.224183	0.0527561	0.443782	0.0001	0.0001	0.0001	0.188551	0.751945	0.0001	0.460364	0.085773	0.0001	0.015909	0.202201	0.0001	0.0001	0.0001
497	ac66e10.s1 Stratagene fetal retina 937202 Homo sapiens cDNA clone IMAGE:867594 3, mRNA sequence	ac66e10.s1 Stratagene fetal retina 937202 Homo sapiens cDNA clone IMAGE:867594 3, mRNA sequence	0.32664	0.0789882	0.660151	0.650543	0.54521	0.40003	0.0001	1.05815	0.877657	0.582202	0.389208	0.104835	0.714155	0.290449	1.11088	0.311896	0.274891	1.00181
498	ac76d06.x5 Stratagene lung (#937210) Homo sapiens cDNA clone IMAGE:868523 3, mRNA sequence	ac76d06.x5 Stratagene lung (#937210) Homo sapiens cDNA clone IMAGE:868523 3, mRNA sequence	0.574456	0.654937	0.897088	0.70089	1.07874	0.884833	0.466668	0.831849	1.1635	0.335804	0.771185	0.754546	0.621925	1.03084	0.292366	0.964082	0.484459	0.692852
499	ac76f10.x5 Stratagene lung (#937210) Homo sapiens cDNA clone IMAGE:868555 3, mRNA sequence	ac76f10.x5 Stratagene lung (#937210) Homo sapiens cDNA clone IMAGE:868555 3, mRNA sequence	0.746187	0.431848	0.356611	0.615406	0.0730145	0.684822	0.135517	0.811365	0.656575	0.23746	0.238806	0.301738	0.363732	0.531814	0.821538	0.496293	0.607722	0.441514
500	ac79a08.s1 Stratagene lung (#937210) Homo sapiens cDNA clone IMAGE:868790 3, mRNA sequence	ac79a08.s1 Stratagene lung (#937210) Homo sapiens cDNA clone IMAGE:868790 3, mRNA sequence	0.129066	0.0001	0.117062	0.17666	0.0001	0.230778	0.0001	0.450317	0.181082	0.164812	0.144067	0.279898	0.0001	0.0001	0.0001	0.304587	0.0599165	0.396047
501	ae32h09.x5 Gessler Wilms tumor Homo sapiens cDNA clone IMAGE:897569 3, mRNA sequence	ae32h09.x5 Gessler Wilms tumor Homo sapiens cDNA clone IMAGE:897569 3, mRNA sequence	0.106755	0.0001	0.0001	0.0001	0.202207	0.282486	0.29174	0.0001	0.324282	0.0001	0.0888458	0.202062	0.176872	0.0001	0.105398	0.0001	0.0001	0.0001
502	ae39b05.s1 Gessler Wilms tumor Homo sapiens cDNA clone IMAGE:898161 3, mRNA sequence	ae39b05.s1 Gessler Wilms tumor Homo sapiens cDNA clone IMAGE:898161 3, mRNA sequence	0.183179	0.110551	0.116753	0.0637476	0.0558511	0.23983	0.0001	0.487169	0.415698	0.342551	0.176387	0.0280885	0.374429	0.279388	0.140703	0.411002	0.00955161	0.1589
503	ae72e09.s1 Stratagene schizo brain S11 Homo sapiens cDNA clone IMAGE:969736 3, mRNA sequence	ae72e09.s1 Stratagene schizo brain S11 Homo sapiens cDNA clone IMAGE:969736 3, mRNA sequence	0.143116	0.340985	0.102561	0.160896	0.303777	0.98637	0.0001	0.42144	0.0825747	0.639883	0.580625	0.617185	0.495787	0.420783	0.383202	0.177395	0.283801	0.596747
504	ae73a05.s1 Stratagene schizo brain S11 Homo sapiens cDNA clone IMAGE:969776 3, mRNA sequence	ae73a05.s1 Stratagene schizo brain S11 Homo sapiens cDNA clone IMAGE:969776 3, mRNA sequence	0.0001	0.0001	0.0001	0.0001	0.934517	0.0387797	0.0001	0.238903	0.213627	0.0001	0.288955	0.458081	0.00224293	0.0001	0.397041	0.276333	0.318828	0.0453646
505	ae80e06.s1 Stratagene schizo brain S11 Homo sapiens cDNA clone IMAGE:970498 3 similar to contains L1.t3 L1 repetitive element ;, mRNA sequence	ae80e06.s1 Stratagene schizo brain S11 Homo sapiens cDNA clone IMAGE:970498 3 similar to contains L1.t3 L1 repetitive element ;, mRNA sequence	0.0384891	0.238413	0.16897	0.0227954	0.0001	0.0171928	0.0001	0.0001	0.820188	0.450385	0.0001	0.0001	0.284514	0.0001	0.0001	0.0001	0.301319	0.0001
506	ae85b03.s1 Stratagene schizo brain S11 Homo sapiens cDNA clone IMAGE:970925 3, mRNA sequence	ae85b03.s1 Stratagene schizo brain S11 Homo sapiens cDNA clone IMAGE:970925 3, mRNA sequence	0.122823	0.246847	0.0001	0.0849296	0.148346	0.0001	0.0001	0.0001	0.370802	0.0001	0.175823	0.165004	0.347168	0.378857	0.0001	0.181736	0.0225697	0.0001
507	af01b06.s1 Human bone marrow stromal cells Homo sapiens cDNA clone IMAGE:1027283 3, mRNA sequence	af01b06.s1 Human bone marrow stromal cells Homo sapiens cDNA clone IMAGE:1027283 3, mRNA sequence	0.171161	0.0001	0.171347	0.151337	0.0001	0.294606	0.095498	0.0001	0.181892	0.333474	0.0001	0.385919	0.207448	0.0001	0.0001	0.0001	0.514935	0.101503
508	af04b03.s1 Soares_testis_NHT Homo sapiens cDNA clone IMAGE:1030637 3, mRNA sequence	af04b03.s1 Soares_testis_NHT Homo sapiens cDNA clone IMAGE:1030637 3, mRNA sequence	0.0001	0.0001	0.0001	0.0001	0.0001	0.0001	0.0001	0.0001	0.31023	0.0001	0.0001	0.0001	0.0473523	0.389806	0.146352	0.0001	0.0001	0.0001
509	af06c04.s1 Soares_testis_NHT Homo sapiens cDNA clone IMAGE:1030854 3, mRNA sequence	af06c04.s1 Soares_testis_NHT Homo sapiens cDNA clone IMAGE:1030854 3, mRNA sequence	0.0001	0.135498	0.22015	0.0169033	0.523164	0.185268	0.104214	0.550903	0.313818	0.324238	0.258731	0.0001	0.0001	0.192486	0.0837095	0.306518	0.113819	0.0283756
510	af09a04.s1 Soares_testis_NHT Homo sapiens cDNA clone IMAGE:1031118 3, mRNA sequence	af09a04.s1 Soares_testis_NHT Homo sapiens cDNA clone IMAGE:1031118 3, mRNA sequence	0.351367	0.0001	0.0001	0.0001	0.0113782	0.227263	0.0001	0.0001	0.0880616	0.174841	0.0001	0.0001	0.0001	0.0001	0.0001	0.273305	0.0001	0.0001
511	af09e09.s1 Soares_testis_NHT Homo sapiens cDNA clone IMAGE:1031176 3, mRNA sequence	af09e09.s1 Soares_testis_NHT Homo sapiens cDNA clone IMAGE:1031176 3, mRNA sequence	0.590267	0.39611	0.679344	0.122693	0.348892	0.206398	0.239007	0.0575715	0.531545	0.0001	0.118763	0.338334	0.0001	0.234979	0.557477	0.387129	0.261687	0.061175
512	af13b06.s1 Soares_testis_NHT Homo sapiens cDNA clone IMAGE:1031507 3, mRNA sequence	af13b06.s1 Soares_testis_NHT Homo sapiens cDNA clone IMAGE:1031507 3, mRNA sequence	0.0001	0.0291737	0.0001	0.0001	0.0001	0.374871	0.0001	0.230613	0.144979	0.339357	0.0001	0.0633119	0.0001	0.313474	0.0001	0.0001	0.266004	0.443624
513	af14a10.s1 Soares_testis_NHT Homo sapiens cDNA clone IMAGE:1031610 3, mRNA sequence	af14a10.s1 Soares_testis_NHT Homo sapiens cDNA clone IMAGE:1031610 3, mRNA sequence	0.266211	0.354327	0.0001	0.307775	0.12087	0.0001	0.209902	0.0001	0.0001	0.0001	0.248177	0.0001	0.257189	0.0001	0.0001	0.0001	0.0001	0.0001
514	AF150180 Human mRNA from cd34+ stem cells Homo sapiens cDNA clone CBDABG03, mRNA sequence	AF150180 Human mRNA from cd34+ stem cells Homo sapiens cDNA clone CBDABG03, mRNA sequence	0.656325	0.302803	0.336304	0.202839	0.371586	0.592567	0.0001	0.0001	0.257316	0.296567	0.274501	0.364604	0.0437164	1.10515	0.56089	0.0001	0.275291	0.351082
515	AF150372 Human mRNA from cd34+ stem cells Homo sapiens cDNA clone CBMABE07, mRNA sequence	AF150372 Human mRNA from cd34+ stem cells Homo sapiens cDNA clone CBMABE07, mRNA sequence	0.254027	0.290397	0.169038	0.384465	0.506159	0.137076	0.360562	0.410838	0.709057	0.323413	0.0001	0.887492	0.327446	0.298066	0.280511	0.6584	0.224243	0.112694
516	AF150386 Human mRNA from cd34+ stem cells Homo sapiens cDNA clone CBMAPB12, mRNA sequence	AF150386 Human mRNA from cd34+ stem cells Homo sapiens cDNA clone CBMAPB12, mRNA sequence	0.379607	0.449564	0.630214	0.105817	0.487043	0.66339	0.756977	0.281428	0.142116	0.150601	0.315014	0.555279	0.394488	1.35657	0.988815	0.811374	0.220887	0.370546
517	AF150400 Human mRNA from cd34+ stem cells Homo sapiens cDNA clone CBNACF04, mRNA sequence	AF150400 Human mRNA from cd34+ stem cells Homo sapiens cDNA clone CBNACF04, mRNA sequence	0.0001	0.186674	0.0001	0.0001	0.0001	0.0001	0.0001	0.0001	0.0001	0.0001	0.00756603	0.0001	0.0001	0.0001	0.0001	0.542205	0.0001	0.12336
518	AF156968 Homo sapiens articular cartilage Homo sapiens cDNA clone IS-1, mRNA sequence	AF156968 Homo sapiens articular cartilage Homo sapiens cDNA clone IS-1, mRNA sequence	0.0001	0.0001	0.395495	0.0001	0.366797	0.0001	0.321001	0.182045	0.0001	0.0001	0.0001	0.0372106	0.0001	0.0001	0.0001	0.0001	0.0001	0.0001
519	af16a07.s1 Soares_testis_NHT Homo sapiens cDNA clone IMAGE:1031796 3, mRNA sequence	af16a07.s1 Soares_testis_NHT Homo sapiens cDNA clone IMAGE:1031796 3, mRNA sequence	0.0001	0.717814	0.509889	0.432697	0.382684	0.792348	0.41916	0.599014	0.0714357	0.706722	0.513127	0.504455	0.612741	0.408691	0.53021	0.56015	0.283037	0.720103
520	af16c04.s1 Soares_testis_NHT Homo sapiens cDNA clone IMAGE:1031814 3, mRNA sequence	af16c04.s1 Soares_testis_NHT Homo sapiens cDNA clone IMAGE:1031814 3, mRNA sequence	0.65658	0.372298	0.623951	0.436442	0.533121	0.707996	0.320244	0.27395	0.250861	0.155698	0.535336	0.124984	0.709179	0.359999	0.507695	1.19379	0.827203	0.625921
521	af17b06.s1 Soares_testis_NHT Homo sapiens cDNA clone IMAGE:1031891 3, mRNA sequence	af17b06.s1 Soares_testis_NHT Homo sapiens cDNA clone IMAGE:1031891 3, mRNA sequence	0.392648	0.503756	0.67379	0.903401	0.737195	0.277104	1.25423	0.50183	0.617759	0.136675	0.140289	0.823569	0.50502	0.553305	0.731262	0.996671	0.599711	0.714616
522	af42a06.s1 Soares_total_fetus_Nb2HF8_9w Homo sapiens cDNA clone IMAGE:1034290 3, mRNA sequence	af42a06.s1 Soares_total_fetus_Nb2HF8_9w Homo sapiens cDNA clone IMAGE:1034290 3, mRNA sequence	0.426761	0.88504	0.949504	0.493369	0.834836	0.938456	0.423342	0.394314	0.772395	0.43513	1.0201	0.692821	0.546768	0.685174	1.06832	0.879032	0.808716	1.07118
523	af57e09.s1 Soares_total_fetus_Nb2HF8_9w Homo sapiens cDNA clone IMAGE:1035784 3, mRNA sequence	af57e09.s1 Soares_total_fetus_Nb2HF8_9w Homo sapiens cDNA clone IMAGE:1035784 3, mRNA sequence	0.0001	0.0893447	0.0986025	0.045561	0.0001	0.0001	0.547173	0.0512883	0.346976	0.14908	0.0822998	0.437617	0.158531	0.0001	0.0001	0.00972122	0.0001	0.150973
524	af58b07.s1 Soares_total_fetus_Nb2HF8_9w Homo sapiens cDNA clone IMAGE:1035829 3, mRNA sequence	af58b07.s1 Soares_total_fetus_Nb2HF8_9w Homo sapiens cDNA clone IMAGE:1035829 3, mRNA sequence	0.0001	0.347525	0.0468953	0.0001	0.0001	0.0001	0.0001	0.0001	0.179898	0.0251672	0.0001	0.479277	0.346536	0.0001	0.137037	0.0749869	0.213324	0.0001
525	af72e03.r1 Soares_NhHMPu_S1 Homo sapiens cDNA clone IMAGE:1047580 5, mRNA sequence	af72e03.r1 Soares_NhHMPu_S1 Homo sapiens cDNA clone IMAGE:1047580 5, mRNA sequence	0.494565	0.589765	0.917076	0.107916	0.3851	0.888404	0.623261	0.027462	0.292792	0.756512	0.0001	0.596282	1.03311	0.153399	0.593582	0.857445	1.06737	0.0911477
526	af87e02.s1 Soares_testis_NHT Homo sapiens cDNA clone 1049018 3 similar to contains Alu repetitive element;, mRNA sequence	af87e02.s1 Soares_testis_NHT Homo sapiens cDNA clone 1049018 3 similar to contains Alu repetitive element;, mRNA sequence	0.117157	0.0198706	0.150584	0.501505	0.640026	0.260106	0.746944	0.109654	0.778537	0.0001	0.482608	0.191922	0.207246	0.623259	0.0001	0.539409	0.894867	0.185801
527	af87f08.s1 Soares_testis_NHT Homo sapiens cDNA clone 1049031 3, mRNA sequence	af87f08.s1 Soares_testis_NHT Homo sapiens cDNA clone 1049031 3, mRNA sequence	0.177911	0.252142	0.842849	0.526159	0.304089	0.369955	0.673734	0.207298	0.685145	0.311485	0.757211	0.26301	0.102274	0.439246	0.646466	0.15185	0.372904	0.549868
528	af89c04.s1 Soares_testis_NHT Homo sapiens cDNA clone IMAGE:1049190 3, mRNA sequence	af89c04.s1 Soares_testis_NHT Homo sapiens cDNA clone IMAGE:1049190 3, mRNA sequence	0.0001	0.0724826	0.165575	0.0933087	0.156334	0.0001	0.110391	0.0001	0.142318	0.328558	0.0001	0.0186656	0.0001	0.0001	0.191208	0.0949425	0.0001	0.133167
529	af90b06.s1 Soares_testis_NHT Homo sapiens cDNA clone IMAGE:1049267 3, mRNA sequence	af90b06.s1 Soares_testis_NHT Homo sapiens cDNA clone IMAGE:1049267 3, mRNA sequence	0.734587	0.86119	0.82317	0.495307	1.071	0.870515	0.595911	1.01503	1.15183	0.536124	0.823642	0.712145	0.616192	0.602633	0.64707	0.617633	1.14182	0.737986
530	af95e11.s1 Soares_testis_NHT Homo sapiens cDNA clone IMAGE:1055564 3, mRNA sequence	af95e11.s1 Soares_testis_NHT Homo sapiens cDNA clone IMAGE:1055564 3, mRNA sequence	0.298213	0.0274737	0.277645	0.250879	0.360935	0.232631	0.148797	0.212372	0.230959	0.250254	0.0001	0.0324732	0.452945	0.0001	0.0001	0.0001	0.266747	0.364845
531	ag02c01.s1 Soares_testis_NHT Homo sapiens cDNA clone IMAGE:1056096 3, mRNA sequence	ag02c01.s1 Soares_testis_NHT Homo sapiens cDNA clone IMAGE:1056096 3, mRNA sequence	0.44695	0.480767	0.577497	0.591603	0.405166	0.680026	0.0199042	0.160261	0.504172	0.492202	0.123671	1.0937	0.776838	0.686074	0.937817	0.194088	0.308579	0.206307
532	ag03b01.s1 Soares_testis_NHT Homo sapiens cDNA clone IMAGE:1056169 3, mRNA sequence	ag03b01.s1 Soares_testis_NHT Homo sapiens cDNA clone IMAGE:1056169 3, mRNA sequence	1.01824	1.21339	1.11557	1.06132	1.44883	0.675724	1.13211	1.20778	0.346242	1.53156	0.947645	1.39764	0.642191	1.34916	0.896788	0.917416	1.22979	0.990067
533	ag11f08.x5 Gessler Wilms tumor Homo sapiens cDNA clone IMAGE:1070055 3, mRNA sequence	ag11f08.x5 Gessler Wilms tumor Homo sapiens cDNA clone IMAGE:1070055 3, mRNA sequence	0.0001	0.0001	0.0001	0.0001	0.0001	0.0127415	0.0001	0.266729	0.0001	0.066643	0.010442	0.0001	0.0001	0.0001	0.0001	0.389285	0.196979	0.0001
534	ag52g09.s1 Gessler Wilms tumor Homo sapiens cDNA clone IMAGE:1126624 3, mRNA sequence	ag52g09.s1 Gessler Wilms tumor Homo sapiens cDNA clone IMAGE:1126624 3, mRNA sequence	0.00275323	0.0001	0.00333862	0.0999637	0.374699	0.53767	0.0001	0.0001	0.0001	0.0001	0.0301364	0.0001	0.0001	0.247976	0.221882	0.390852	0.148995	0.0001
535	ag58f03.x5 Gessler Wilms tumor Homo sapiens cDNA clone IMAGE:1127165 3, mRNA sequence	ag58f03.x5 Gessler Wilms tumor Homo sapiens cDNA clone IMAGE:1127165 3, mRNA sequence	0.0001	0.0001	0.141821	0.0411422	0.0418207	0.0001	0.232731	0.126598	0.0001	0.630522	0.0001	0.0001	0.0001	0.0001	0.0001	0.174228	0.319302	0.1408
536	ag91c12.r1 Stratagene hNT neuron (#937233) Homo sapiens cDNA clone IMAGE:1141846 5, mRNA sequence	ag91c12.r1 Stratagene hNT neuron (#937233) Homo sapiens cDNA clone IMAGE:1141846 5, mRNA sequence	0.116343	0.266334	0.365303	0.036735	0.0524954	0.684013	0.741592	0.647757	0.994714	0.361286	0.560378	0.332999	0.679083	0.629863	0.675966	0.769488	0.380748	0.687684
537	ag99a11.s1 Gessler Wilms tumor Homo sapiens cDNA clone IMAGE:1155260 3, mRNA sequence	ag99a11.s1 Gessler Wilms tumor Homo sapiens cDNA clone IMAGE:1155260 3, mRNA sequence	0.535857	0.0001	0.22374	0.524759	0.145689	0.13938	0.190372	0.215065	0.0001	0.36244	0.0001	0.172686	0.23332	0.574452	0.251613	0.337732	0.0001	0.032984
538	ag99g03.s1 Gessler Wilms tumor Homo sapiens cDNA clone IMAGE:1155316 3, mRNA sequence	ag99g03.s1 Gessler Wilms tumor Homo sapiens cDNA clone IMAGE:1155316 3, mRNA sequence	0.384112	0.105114	0.245208	0.479447	0.0001	0.0295844	0.0001	0.0210353	0.0001	0.0001	0.0054079	0.0001	0.0001	0.134492	0.0001	0.0001	0.142851	0.0001
539	AGENCOURT_10014185 NIH_MGC_142 Homo sapiens cDNA clone IMAGE:6497670 5, mRNA sequence	AGENCOURT_10014185 NIH_MGC_142 Homo sapiens cDNA clone IMAGE:6497670 5, mRNA sequence	1.27859	0.93232	1.12435	1.13341	0.876785	1.00498	1.52716	0.978034	1.24896	0.939479	0.87977	0.389582	0.421032	0.760358	0.621467	1.00375	0.890969	1.08179
540	AGENCOURT_10018270 NIH_MGC_142 Homo sapiens cDNA clone IMAGE:6495000 5, mRNA sequence	AGENCOURT_10018270 NIH_MGC_142 Homo sapiens cDNA clone IMAGE:6495000 5, mRNA sequence	0.0001	0.335924	0.24581	0.00203995	0.0001	0.0506432	0.423803	0.533099	0.066681	0.324575	0.240372	0.0001	0.163615	0.0001	0.107233	0.0001	0.639876	0.0001
541	AGENCOURT_10164554 NIH_MGC_71 Homo sapiens cDNA clone IMAGE:6514548 5, mRNA sequence	AGENCOURT_10164554 NIH_MGC_71 Homo sapiens cDNA clone IMAGE:6514548 5, mRNA sequence	0.267766	0.0108295	0.235838	0.220079	0.453326	0.445679	0.0985776	0.504237	0.570083	0.0001	0.126119	0.279179	0.672791	0.191952	0.386766	0.61949	0.0449842	0.617682
542	AGENCOURT_10167693 NIH_MGC_71 Homo sapiens cDNA clone IMAGE:6527009 5, mRNA sequence	AGENCOURT_10167693 NIH_MGC_71 Homo sapiens cDNA clone IMAGE:6527009 5, mRNA sequence	0.0001	0.0001	0.0001	0.100297	0.0141145	0.0001	0.0664458	0.208854	0.0001	0.310006	0.165339	0.559046	0.278872	0.0243464	0.0001	0.553958	0.11412	0.322419
543	AGENCOURT_10181939 NIH_MGC_101 Homo sapiens cDNA clone IMAGE:6536199 5, mRNA sequence	AGENCOURT_10181939 NIH_MGC_101 Homo sapiens cDNA clone IMAGE:6536199 5, mRNA sequence	0.5595	1.15172	0.94174	0.451328	0.677549	0.690069	1.47016	0.840167	0.768876	1.20947	1.00664	1.06037	0.823037	0.454425	1.58187	0.0001	1.05578	0.794917
544	AGENCOURT_10187047 NIH_MGC_109 Homo sapiens cDNA clone IMAGE:6584686 5, mRNA sequence	AGENCOURT_10187047 NIH_MGC_109 Homo sapiens cDNA clone IMAGE:6584686 5, mRNA sequence	0.327321	0.0001	0.0629474	0.505972	0.359902	0.603054	0.0001	1.0808	0.0001	0.301493	0.432192	0.80853	0.0001	0.482927	0.418253	0.451593	0.99435	0.133685
545	AGENCOURT_10212646 NIH_MGC_107 Homo sapiens cDNA clone IMAGE:6586175 5, mRNA sequence	AGENCOURT_10212646 NIH_MGC_107 Homo sapiens cDNA clone IMAGE:6586175 5, mRNA sequence	0.45383	0.587647	0.779161	0.167166	0.562923	0.349166	0.389557	0.366482	0.689686	0.707023	0.42496	0.877764	0.626493	0.888117	0.452768	0.706934	0.343084	0.507218
546	AGENCOURT_10225169 NIH_MGC_126 Homo sapiens cDNA clone IMAGE:6567738 5, mRNA sequence	AGENCOURT_10225169 NIH_MGC_126 Homo sapiens cDNA clone IMAGE:6567738 5, mRNA sequence	0.464263	0.0692506	0.0001	0.229856	0.328542	0.0001	0.330691	0.53427	0.0001	0.0001	0.0001	0.0001	0.0001	0.677939	0.076348	0.403571	0.308461	0.0001
547	AGENCOURT_10229596 NIH_MGC_141 Homo sapiens cDNA clone IMAGE:6563923 5, mRNA sequence	AGENCOURT_10229596 NIH_MGC_141 Homo sapiens cDNA clone IMAGE:6563923 5, mRNA sequence	13.6115	38.4903	20.6978	19.334	39.6046	45.4177	8.88735	30.0724	18.2701	10.9952	98.5285	98.4844	105.839	17.071	14.7942	5.86418	63.316	128.83
548	AGENCOURT_10241943 NIH_MGC_126 Homo sapiens cDNA clone IMAGE:6557305 5, mRNA sequence	AGENCOURT_10241943 NIH_MGC_126 Homo sapiens cDNA clone IMAGE:6557305 5, mRNA sequence	0.0001	0.0001	0.0001	0.164715	0.148452	0.0001	0.0001	0.300641	0.320079	0.125641	0.0001	0.0001	0.0001	0.0001	0.0001	0.119466	0.199458	0.0001
549	AGENCOURT_10242057 NIH_MGC_126 Homo sapiens cDNA clone IMAGE:6557415 5, mRNA sequence	AGENCOURT_10242057 NIH_MGC_126 Homo sapiens cDNA clone IMAGE:6557415 5, mRNA sequence	3.54987	2.32519	1.54168	2.42552	2.40431	2.96615	3.60545	1.97597	2.52816	2.67507	2.77176	1.99771	2.62241	1.45391	1.19027	1.68673	3.27821	1.60665
550	AGENCOURT_10275599 NIH_MGC_82 Homo sapiens cDNA clone IMAGE:6592873 5, mRNA sequence	AGENCOURT_10275599 NIH_MGC_82 Homo sapiens cDNA clone IMAGE:6592873 5, mRNA sequence	0.461731	0.793274	0.54678	0.707744	0.858782	0.521211	1.22999	1.2323	0.911187	0.789088	0.471547	0.269033	0.529759	0.865489	0.488827	0.691001	1.3887	0.90683
551	AGENCOURT_10275633 NIH_MGC_82 Homo sapiens cDNA clone IMAGE:6592899 5, mRNA sequence	AGENCOURT_10275633 NIH_MGC_82 Homo sapiens cDNA clone IMAGE:6592899 5, mRNA sequence	0.332095	0.353788	0.0332845	0.188856	0.0001	0.253296	0.118701	0.0001	0.186945	0.0001	0.482546	0.11478	0.0001	0.290482	0.035088	0.187606	0.210957	0.141223
552	AGENCOURT_10275654 NIH_MGC_82 Homo sapiens cDNA clone IMAGE:6592661 5, mRNA sequence	AGENCOURT_10275654 NIH_MGC_82 Homo sapiens cDNA clone IMAGE:6592661 5, mRNA sequence	0.101414	0.172966	0.299196	0.0472593	0.0518888	0.0001	0.0001	0.226351	0.0001	0.0209347	0.207195	0.44678	0.555326	0.0001	0.167311	0.0001	0.349343	0.584371
553	AGENCOURT_10275731 NIH_MGC_82 Homo sapiens cDNA clone IMAGE:6592594 5, mRNA sequence	AGENCOURT_10275731 NIH_MGC_82 Homo sapiens cDNA clone IMAGE:6592594 5, mRNA sequence	0.60921	0.393243	0.871004	0.0001	0.221475	0.161898	0.386496	0.829606	0.792803	0.965581	0.332182	0.488371	0.336331	0.535363	0.364235	0.604659	0.421464	0.212317
554	AGENCOURT_10278999 NIH_MGC_82 Homo sapiens cDNA clone IMAGE:6591845 5, mRNA sequence	AGENCOURT_10278999 NIH_MGC_82 Homo sapiens cDNA clone IMAGE:6591845 5, mRNA sequence	1.1819	1.04045	0.989972	1.45333	1.13813	1.2424	1.11113	0.572636	1.13279	1.56654	0.793634	1.08391	1.34017	1.2794	1.48596	0.850326	1.62801	0.802749
555	AGENCOURT_10279368 NIH_MGC_82 Homo sapiens cDNA clone IMAGE:6591981 5, mRNA sequence	AGENCOURT_10279368 NIH_MGC_82 Homo sapiens cDNA clone IMAGE:6591981 5, mRNA sequence	0.345217	0.0001	0.212496	0.599151	0.209323	0.0001	0.0001	0.271921	0.277699	0.246491	0.776511	0.195589	0.345123	0.323245	0.206825	0.0001	0.102466	0.0001
556	AGENCOURT_10309904 NIH_MGC_71 Homo sapiens cDNA clone IMAGE:6501425 5, mRNA sequence	AGENCOURT_10309904 NIH_MGC_71 Homo sapiens cDNA clone IMAGE:6501425 5, mRNA sequence	1.0968	1.26413	1.34033	1.12179	1.71531	1.14636	1.4208	1.32475	1.16295	1.23944	0.719835	1.12026	1.0197	1.6588	1.51529	1.18997	1.22746	1.17125
557	AGENCOURT_10313445 NIH_MGC_141 Homo sapiens cDNA clone IMAGE:6563696 5, mRNA sequence	AGENCOURT_10313445 NIH_MGC_141 Homo sapiens cDNA clone IMAGE:6563696 5, mRNA sequence	0.506278	0.824085	0.195615	0.532984	0.00186885	0.468356	0.492441	0.240129	0.208227	0.648291	0.245782	0.572281	0.293672	0.0001	0.619554	0.283608	0.451575	0.622168
558	AGENCOURT_10352291 NIH_MGC_82 Homo sapiens cDNA clone IMAGE:6617500 5, mRNA sequence	AGENCOURT_10352291 NIH_MGC_82 Homo sapiens cDNA clone IMAGE:6617500 5, mRNA sequence	0.291231	0.210227	0.705944	0.320748	0.404544	0.320189	0.507283	0.662272	0.528886	0.0001	0.274203	0.525836	0.494538	0.62982	0.470549	0.19908	0.630351	0.0001
559	AGENCOURT_10352463 NIH_MGC_82 Homo sapiens cDNA clone IMAGE:6617415 5, mRNA sequence	AGENCOURT_10352463 NIH_MGC_82 Homo sapiens cDNA clone IMAGE:6617415 5, mRNA sequence	0.162781	0.0001	0.0001	0.0001	0.0634098	0.0626557	0.0246209	0.00857706	0.0001	0.0001	0.245543	0.0001	0.0001	0.0284384	0.0001	0.0001	0.327806	0.168961
560	AGENCOURT_10359846 NIH_MGC_82 Homo sapiens cDNA clone IMAGE:6616699 5, mRNA sequence	AGENCOURT_10359846 NIH_MGC_82 Homo sapiens cDNA clone IMAGE:6616699 5, mRNA sequence	0.869633	0.408034	0.199671	0.31725	0.344413	0.0001	0.45892	0.0001	0.0422941	0.202229	0.340117	0.384307	0.165894	0.23104	0.256068	0.242107	0.0922844	0.248929
561	AGENCOURT_10359933 NIH_MGC_82 Homo sapiens cDNA clone IMAGE:6616461 5, mRNA sequence	AGENCOURT_10359933 NIH_MGC_82 Homo sapiens cDNA clone IMAGE:6616461 5, mRNA sequence	0.0001	0.169357	0.199141	0.0001	0.0001	0.277849	0.0001	0.197199	0.663521	0.0001	0.0001	0.161969	0.0001	0.08519	0.0001	0.11383	0.410445	0.171795
562	AGENCOURT_10371211 NIH_MGC_141 Homo sapiens cDNA clone IMAGE:6601951 5, mRNA sequence	AGENCOURT_10371211 NIH_MGC_141 Homo sapiens cDNA clone IMAGE:6601951 5, mRNA sequence	0.635113	0.0679871	0.704228	0.662544	0.272741	0.583546	0.622856	0.316076	0.243835	0.0390111	0.214628	0.617119	0.420798	0.357816	0.597354	0.70434	0.365431	0.14688
563	AGENCOURT_10371337 NIH_MGC_141 Homo sapiens cDNA clone IMAGE:6601887 5, mRNA sequence	AGENCOURT_10371337 NIH_MGC_141 Homo sapiens cDNA clone IMAGE:6601887 5, mRNA sequence	0.116016	0.0357846	0.157956	0.132747	0.489539	0.0001	0.0001	0.441413	0.0001	0.329415	0.110691	0.111733	0.0001	0.329072	0.356073	0.101461	0.116435	0.35553
564	AGENCOURT_10371900 NIH_MGC_141 Homo sapiens cDNA clone IMAGE:6602306 5, mRNA sequence	AGENCOURT_10371900 NIH_MGC_141 Homo sapiens cDNA clone IMAGE:6602306 5, mRNA sequence	0.224045	0.660752	0.245584	0.251423	0.374793	0.0525558	0.33277	0.231969	0.0255958	0.495441	0.44804	0.764401	0.552512	0.387166	0.434843	0.0265301	0.0258819	0.363618
565	AGENCOURT_10371970 NIH_MGC_141 Homo sapiens cDNA clone IMAGE:6602478 5, mRNA sequence	AGENCOURT_10371970 NIH_MGC_141 Homo sapiens cDNA clone IMAGE:6602478 5, mRNA sequence	0.535685	0.832287	0.346656	0.42674	0.435499	0.111352	0.166552	0.186125	0.748244	0.0429665	0.164943	0.552477	0.609502	0.448811	0.691677	0.046796	0.322025	1.03463
566	AGENCOURT_10393817 NIH_MGC_141 Homo sapiens cDNA clone IMAGE:6603726 5, mRNA sequence	AGENCOURT_10393817 NIH_MGC_141 Homo sapiens cDNA clone IMAGE:6603726 5, mRNA sequence	0.0001	0.0001	0.301341	0.0580846	0.0001	0.155897	0.324734	0.264542	0.0001	0.86248	0.0001	0.0001	0.369478	0.411042	0.290437	0.287342	0.573105	0.0001
567	AGENCOURT_10393915 NIH_MGC_141 Homo sapiens cDNA clone IMAGE:6603850 5, mRNA sequence	AGENCOURT_10393915 NIH_MGC_141 Homo sapiens cDNA clone IMAGE:6603850 5, mRNA sequence	0.0001	0.0001	0.0001	0.144927	0.243121	0.0001	0.245087	0.160132	0.116871	0.123733	0.108248	0.0001	0.0001	0.602463	0.11171	0.0001	0.0001	0.0001
568	AGENCOURT_10394079 NIH_MGC_141 Homo sapiens cDNA clone IMAGE:6603978 5, mRNA sequence	AGENCOURT_10394079 NIH_MGC_141 Homo sapiens cDNA clone IMAGE:6603978 5, mRNA sequence	0.83919	0.337119	0.834479	0.959504	0.581832	0.392724	0.781051	0.785942	1.19852	0.784941	0.430325	0.749032	0.631873	0.769588	0.932941	0.589987	0.991798	0.570278
569	AGENCOURT_10396508 NIH_MGC_141 Homo sapiens cDNA clone IMAGE:6605580 5, mRNA sequence	AGENCOURT_10396508 NIH_MGC_141 Homo sapiens cDNA clone IMAGE:6605580 5, mRNA sequence	0.0001	0.247781	0.00291437	0.100111	0.48774	0.337901	0.400562	0.0001	0.285711	0.497821	0.464293	0.196817	0.172203	0.291786	0.330874	0.459875	0.260484	0.380458
570	AGENCOURT_10399322 NIH_MGC_82 Homo sapiens cDNA clone IMAGE:6614188 5, mRNA sequence	AGENCOURT_10399322 NIH_MGC_82 Homo sapiens cDNA clone IMAGE:6614188 5, mRNA sequence	0.0001	0.0001	0.0001	0.18479	0.0001	0.0165765	0.178003	0.0001	0.179259	0.0593494	0.239586	0.0001	0.0001	0.0001	0.0253728	0.00827342	0.0001	0.0001
571	AGENCOURT_10399734 NIH_MGC_82 Homo sapiens cDNA clone IMAGE:6617934 5, mRNA sequence	AGENCOURT_10399734 NIH_MGC_82 Homo sapiens cDNA clone IMAGE:6617934 5, mRNA sequence	0.0001	0.262225	0.387554	0.166771	0.430872	0.353929	0.494335	0.0858861	0.544627	0.177621	0.449722	0.108744	0.305956	0.0001	0.0001	0.300482	0.204055	0.0001
572	AGENCOURT_10399873 NIH_MGC_82 Homo sapiens cDNA clone IMAGE:6618206 5, mRNA sequence	AGENCOURT_10399873 NIH_MGC_82 Homo sapiens cDNA clone IMAGE:6618206 5, mRNA sequence	0.430153	0.382525	0.402207	0.887914	0.0001	0.937599	0.0001	0.276051	0.322526	0.069856	0.437891	0.487248	0.240471	0.701628	0.9994	0.966016	0.693098	0.351295
573	AGENCOURT_10400346 NIH_MGC_82 Homo sapiens cDNA clone IMAGE:6616124 5, mRNA sequence	AGENCOURT_10400346 NIH_MGC_82 Homo sapiens cDNA clone IMAGE:6616124 5, mRNA sequence	0.0832565	0.0001	0.243821	0.0904163	0.101841	0.0290438	0.128745	0.0461423	0.149867	0.031853	0.286732	0.402859	0.0001	0.0001	0.31037	0.41161	0.102044	0.223065
574	AGENCOURT_10400368 NIH_MGC_82 Homo sapiens cDNA clone IMAGE:6616245 5, mRNA sequence	AGENCOURT_10400368 NIH_MGC_82 Homo sapiens cDNA clone IMAGE:6616245 5, mRNA sequence	0.231703	0.604516	0.164421	0.419413	0.534272	0.288497	0.311332	0.685961	0.36331	0.249901	0.448599	0.241823	0.691574	0.328001	0.0001	0.344969	0.0654759	0.0327602
575	AGENCOURT_10400391 NIH_MGC_82 Homo sapiens cDNA clone IMAGE:6616079 5, mRNA sequence	AGENCOURT_10400391 NIH_MGC_82 Homo sapiens cDNA clone IMAGE:6616079 5, mRNA sequence	0.602961	0.0001	0.30295	0.34857	0.63186	0.247552	0.619389	0.528004	0.587852	0.465712	0.512975	0.0919742	0.110661	0.376678	0.0001	0.0001	0.394769	0.620824
576	AGENCOURT_10402005 NIH_MGC_82 Homo sapiens cDNA clone IMAGE:6617860 5, mRNA sequence	AGENCOURT_10402005 NIH_MGC_82 Homo sapiens cDNA clone IMAGE:6617860 5, mRNA sequence	0.0001	0.0001	0.343562	0.295007	0.235307	0.0001	0.0001	0.0001	0.0001	0.20275	0.0001	0.33355	0.0001	0.812974	0.313523	0.0001	0.50161	0.0001
577	AGENCOURT_10402298 NIH_MGC_82 Homo sapiens cDNA clone IMAGE:6615934 5, mRNA sequence	AGENCOURT_10402298 NIH_MGC_82 Homo sapiens cDNA clone IMAGE:6615934 5, mRNA sequence	0.0001	0.0001	0.0001	0.0001	0.0001	0.182497	0.0001	0.0001	0.357812	0.185765	0.0875369	0.0001	0.0001	0.0001	0.292836	0.0001	0.0881768	0.0001
578	AGENCOURT_10402360 NIH_MGC_82 Homo sapiens cDNA clone IMAGE:6615984 5, mRNA sequence	AGENCOURT_10402360 NIH_MGC_82 Homo sapiens cDNA clone IMAGE:6615984 5, mRNA sequence	0.239403	0.252372	0.651126	0.0001	0.497328	0.0001	0.353009	0.118887	0.152279	0.0001	0.270178	0.0789676	0.207017	0.397905	0.592273	0.108845	0.466211	0.0161759
579	AGENCOURT_10402979 NIH_MGC_82 Homo sapiens cDNA clone IMAGE:6621341 5, mRNA sequence	AGENCOURT_10402979 NIH_MGC_82 Homo sapiens cDNA clone IMAGE:6621341 5, mRNA sequence	0.136274	0.294588	0.0001	0.0001	0.0001	0.071966	0.0001	0.00994211	0.0001	0.0001	0.0001	0.459787	0.0001	0.0001	0.141865	0.384911	0.0001	0.0001
580	AGENCOURT_10403591 NIH_MGC_82 Homo sapiens cDNA clone IMAGE:6622604 5, mRNA sequence	AGENCOURT_10403591 NIH_MGC_82 Homo sapiens cDNA clone IMAGE:6622604 5, mRNA sequence	0.536465	0.697281	0.757292	0.106148	0.695368	0.780455	0.435092	0.333399	0.0649184	0.673928	0.0950447	0.962435	0.325217	0.586167	0.155644	1.18593	0.95041	0.51767
581	AGENCOURT_10403609 NIH_MGC_82 Homo sapiens cDNA clone IMAGE:6622629 5, mRNA sequence	AGENCOURT_10403609 NIH_MGC_82 Homo sapiens cDNA clone IMAGE:6622629 5, mRNA sequence	0.154861	0.0495321	0.420247	0.383764	0.294274	0.0001	0.0419783	0.432886	0.243097	0.0001	0.933792	0.625556	0.177316	0.0001	0.339879	0.00719428	0.328034	0.245256
582	AGENCOURT_10403663 NIH_MGC_82 Homo sapiens cDNA clone IMAGE:6622800 5, mRNA sequence	AGENCOURT_10403663 NIH_MGC_82 Homo sapiens cDNA clone IMAGE:6622800 5, mRNA sequence	0.0001	0.0001	0.0001	0.0001	0.0001	0.00302452	0.0001	0.0001	0.0001	0.221178	0.247336	0.290714	0.0001	0.0001	0.0001	0.0001	0.0001	0.191893
583	AGENCOURT_10403887 NIH_MGC_82 Homo sapiens cDNA clone IMAGE:6621869 5, mRNA sequence	AGENCOURT_10403887 NIH_MGC_82 Homo sapiens cDNA clone IMAGE:6621869 5, mRNA sequence	0.837943	0.61014	0.482157	0.543956	0.816704	0.849464	1.15162	0.764958	0.853667	0.604783	0.480311	0.908211	0.967299	0.765634	1.45001	1.14621	0.745125	0.685862
584	AGENCOURT_10404345 NIH_MGC_82 Homo sapiens cDNA clone IMAGE:6613848 5, mRNA sequence	AGENCOURT_10404345 NIH_MGC_82 Homo sapiens cDNA clone IMAGE:6613848 5, mRNA sequence	0.0987429	0.242587	0.0639948	0.27776	0.0544856	0.0001	0.137907	0.0001	0.0596726	0.504448	0.315009	0.0001	0.0001	0.362594	0.0104492	0.0001	0.0001	0.0001
585	AGENCOURT_10404642 NIH_MGC_82 Homo sapiens cDNA clone IMAGE:6615157 5, mRNA sequence	AGENCOURT_10404642 NIH_MGC_82 Homo sapiens cDNA clone IMAGE:6615157 5, mRNA sequence	0.0001	0.145156	0.0001	0.0001	0.0929359	0.0206541	0.0374099	0.0001	0.0001	0.0168741	0.0001	0.0001	0.0001	0.0001	0.221586	0.0001	0.177374	0.20047
586	AGENCOURT_10404854 NIH_MGC_82 Homo sapiens cDNA clone IMAGE:6615581 5, mRNA sequence	AGENCOURT_10404854 NIH_MGC_82 Homo sapiens cDNA clone IMAGE:6615581 5, mRNA sequence	0.0001	0.642969	0.511556	0.173179	0.0284529	0.140283	0.0001	0.269466	0.747115	0.708011	0.0346281	0.0622061	0.16347	0.00587359	0.0222367	0.571801	0.266855	0.0891036
587	AGENCOURT_10405441 NIH_MGC_82 Homo sapiens cDNA clone IMAGE:6622431 5, mRNA sequence	AGENCOURT_10405441 NIH_MGC_82 Homo sapiens cDNA clone IMAGE:6622431 5, mRNA sequence	0.37026	0.215468	0.0001	0.0001	0.0489026	0.0001	1.03123	1.07084	0.0001	0.0001	0.178623	0.215626	0.28088	0.338311	0.593198	0.0001	0.225263	0.304238
588	AGENCOURT_10407557 NIH_MGC_82 Homo sapiens cDNA clone IMAGE:6620701 5, mRNA sequence	AGENCOURT_10407557 NIH_MGC_82 Homo sapiens cDNA clone IMAGE:6620701 5, mRNA sequence	0.0001	0.401035	0.0001	0.0001	0.0270018	0.0001	0.0001	0.0001	0.0001	0.0001	0.0001	0.0001	0.197357	0.0339549	0.0001	0.222622	0.0001	0.0567988
589	AGENCOURT_10407585 NIH_MGC_82 Homo sapiens cDNA clone IMAGE:6620990 5, mRNA sequence	AGENCOURT_10407585 NIH_MGC_82 Homo sapiens cDNA clone IMAGE:6620990 5, mRNA sequence	2.67332	1.98059	2.07559	1.28975	2.39232	1.51157	2.33632	2.33304	2.42016	2.33589	2.51291	2.76085	0.889488	2.32249	2.19753	1.62439	2.49406	2.5154
590	AGENCOURT_10409705 NIH_MGC_82 Homo sapiens cDNA clone IMAGE:6621555 5, mRNA sequence	AGENCOURT_10409705 NIH_MGC_82 Homo sapiens cDNA clone IMAGE:6621555 5, mRNA sequence	0.620739	0.518968	0.271137	0.434608	0.479985	0.0752968	0.390062	0.24219	0.473945	0.576991	0.674844	0.0001	0.541001	0.440759	0.0001	0.600847	1.06561	0.386782
591	AGENCOURT_10409745 NIH_MGC_82 Homo sapiens cDNA clone IMAGE:6621749 5, mRNA sequence	AGENCOURT_10409745 NIH_MGC_82 Homo sapiens cDNA clone IMAGE:6621749 5, mRNA sequence	0.158142	0.415231	0.398385	0.245501	0.0001	0.372744	0.243417	0.532769	0.0347106	0.0001	0.261622	0.705494	0.452277	0.0001	0.471239	0.413624	0.894742	0.273812
592	AGENCOURT_10410852 NIH_MGC_82 Homo sapiens cDNA clone IMAGE:6619491 5, mRNA sequence	AGENCOURT_10410852 NIH_MGC_82 Homo sapiens cDNA clone IMAGE:6619491 5, mRNA sequence	0.0001	0.169707	0.0001	0.384086	0.0001	0.0001	0.0873948	0.402798	0.481231	0.259261	0.316007	0.233106	0.197647	0.236272	0.0001	0.0733649	0.0001	0.268887
593	AGENCOURT_10412935 NIH_MGC_109 Homo sapiens cDNA clone IMAGE:6579781 5, mRNA sequence	AGENCOURT_10412935 NIH_MGC_109 Homo sapiens cDNA clone IMAGE:6579781 5, mRNA sequence	0.0368998	0.0001	0.240117	0.0818367	0.0001	0.0001	0.293467	0.310798	0.0001	0.0001	0.229541	0.00104934	0.0001	0.0001	0.40482	0.0001	0.0001	0.0001
594	AGENCOURT_10418104 NIH_MGC_82 Homo sapiens cDNA clone IMAGE:6620370 5, mRNA sequence	AGENCOURT_10418104 NIH_MGC_82 Homo sapiens cDNA clone IMAGE:6620370 5, mRNA sequence	0.0001	0.0001	0.149652	0.0001	0.169936	0.182627	0.0873678	0.634254	0.16505	0.0001	0.0001	0.269683	0.0001	0.0001	0.306807	0.232348	0.0001	0.090215
595	AGENCOURT_10425186 NIH_MGC_126 Homo sapiens cDNA clone IMAGE:6649626 5, mRNA sequence	AGENCOURT_10425186 NIH_MGC_126 Homo sapiens cDNA clone IMAGE:6649626 5, mRNA sequence	1.04175	1.44019	1.43637	1.58248	0.997637	1.04674	1.65133	1.55009	1.42847	0.875183	0.99848	0.895369	1.29382	1.4645	1.3621	1.29213	2.11369	1.60869
596	AGENCOURT_10435823 NIH_MGC_126 Homo sapiens cDNA clone IMAGE:6653987 5, mRNA sequence	AGENCOURT_10435823 NIH_MGC_126 Homo sapiens cDNA clone IMAGE:6653987 5, mRNA sequence	3.38913	3.08608	3.63064	2.71002	2.78618	3.35403	3.53974	3.01154	4.00552	2.95627	3.97767	3.75233	1.98163	3.81451	4.27096	3.22058	4.05153	2.89385
597	AGENCOURT_10440238 NIH_MGC_107 Homo sapiens cDNA clone IMAGE:6651357 5, mRNA sequence	AGENCOURT_10440238 NIH_MGC_107 Homo sapiens cDNA clone IMAGE:6651357 5, mRNA sequence	0.0001	0.0001	0.100438	0.103595	0.0001	0.0001	0.096957	0.0001	0.185157	0.0001	0.267219	0.123864	0.0625882	0.395043	0.552097	0.530595	0.269827	0.0460209
598	AGENCOURT_10444646 NIH_MGC_82 Homo sapiens cDNA clone IMAGE:6619292 5, mRNA sequence	AGENCOURT_10444646 NIH_MGC_82 Homo sapiens cDNA clone IMAGE:6619292 5, mRNA sequence	0.0001	0.045769	0.087714	0.0001	0.0001	0.0001	0.0001	0.0001	0.274266	0.0594734	0.195	0.0278531	0.106404	0.348156	0.0679877	0.0001	0.0996042	0.221501
599	AGENCOURT_10457217 NIH_MGC_109 Homo sapiens cDNA clone IMAGE:6644984 5, mRNA sequence	AGENCOURT_10457217 NIH_MGC_109 Homo sapiens cDNA clone IMAGE:6644984 5, mRNA sequence	0.212694	0.0001	0.0001	0.0846186	0.142471	0.15768	0.154245	0.0001	0.0001	0.347669	0.231035	0.0001	0.101045	0.0001	0.913045	0.203719	0.0001	0.0196074
600	AGENCOURT_10480778 NIH_MGC_107 Homo sapiens cDNA clone IMAGE:6646806 5, mRNA sequence	AGENCOURT_10480778 NIH_MGC_107 Homo sapiens cDNA clone IMAGE:6646806 5, mRNA sequence	0.0001	0.0001	0.0001	0.0001	0.0001	0.0001	0.0001	0.0001	0.0001	0.0001	0.00402278	0.0001	1.44506	0.0001	0.0001	0.0001	0.0001	0.304143
601	AGENCOURT_10507198 NIH_MGC_127 Homo sapiens cDNA clone IMAGE:6698652 5, mRNA sequence	AGENCOURT_10507198 NIH_MGC_127 Homo sapiens cDNA clone IMAGE:6698652 5, mRNA sequence	0.0001	0.0001	0.0592182	0.485191	0.393788	0.309517	0.44471	0.0001	0.528607	0.515019	0.418842	0.220569	0.0734274	0.277757	0.371371	0.0001	0.0001	0.201884
602	AGENCOURT_10512390 NIH_MGC_127 Homo sapiens cDNA clone IMAGE:6713531 5, mRNA sequence	AGENCOURT_10512390 NIH_MGC_127 Homo sapiens cDNA clone IMAGE:6713531 5, mRNA sequence	0.600066	0.483268	0.603032	0.482925	0.579356	0.554089	0.58953	1.29001	0.418077	1.14706	0.09887	0.872703	0.670494	0.265718	0.701905	0.485337	0.352087	0.250588
603	AGENCOURT_10512971 NIH_MGC_127 Homo sapiens cDNA clone IMAGE:6716151 5, mRNA sequence	AGENCOURT_10512971 NIH_MGC_127 Homo sapiens cDNA clone IMAGE:6716151 5, mRNA sequence	0.0001	0.0380129	0.0001	0.261149	0.193012	0.0426283	0.343761	0.0001	0.0001	0.0001	0.181962	0.0001	0.38554	0.199769	0.158156	0.0114305	0.0001	0.168728
604	AGENCOURT_10514769 NIH_MGC_128 Homo sapiens cDNA clone IMAGE:6700324 5, mRNA sequence	AGENCOURT_10514769 NIH_MGC_128 Homo sapiens cDNA clone IMAGE:6700324 5, mRNA sequence	1.05029	0.161739	1.10368	0.599059	0.502812	0.586029	0.355124	1.06158	0.768841	0.774509	0.978904	0.696831	0.628656	0.909282	1.19469	0.546261	1.29896	0.831744
605	AGENCOURT_10520077 NIH_MGC_128 Homo sapiens cDNA clone IMAGE:6701016 5, mRNA sequence	AGENCOURT_10520077 NIH_MGC_128 Homo sapiens cDNA clone IMAGE:6701016 5, mRNA sequence	0.117762	0.523536	0.478501	0.514332	0.42734	0.171022	0.241201	0.455126	0.208691	0.325627	0.451542	0.17504	0.0001	0.200325	0.0001	0.390732	0.433509	0.308156
606	AGENCOURT_10520654 NIH_MGC_128 Homo sapiens cDNA clone IMAGE:6702588 5, mRNA sequence	AGENCOURT_10520654 NIH_MGC_128 Homo sapiens cDNA clone IMAGE:6702588 5, mRNA sequence	0.538912	0.956397	0.420161	0.150388	0.784032	0.0509346	0.388891	0.367666	0.490425	0.71954	0.579026	1.00253	0.482581	0.776693	0.585327	0.404391	0.662546	0.426494
607	AGENCOURT_10545718 NIH_MGC_127 Homo sapiens cDNA clone IMAGE:6736291 5, mRNA sequence	AGENCOURT_10545718 NIH_MGC_127 Homo sapiens cDNA clone IMAGE:6736291 5, mRNA sequence	0.0001	0.0001	0.0001	0.0454397	0.043618	0.0001	0.154223	0.0133189	0.0001	0.0355275	0.0998356	0.0001	0.126474	0.0517834	0.0001	0.0001	0.0001	0.260012
608	AGENCOURT_10546440 NIH_MGC_141 Homo sapiens cDNA clone IMAGE:6733288 5, mRNA sequence	AGENCOURT_10546440 NIH_MGC_141 Homo sapiens cDNA clone IMAGE:6733288 5, mRNA sequence	0.18435	0.00567406	0.0978557	0.632599	0.171726	0.485458	0.0938145	0.483006	0.818321	0.291275	0.148928	0.0001	0.508625	0.314771	0.707543	0.321656	0.0001	0.42605
609	AGENCOURT_10580167 NIH_MGC_128 Homo sapiens cDNA clone IMAGE:6710011 5, mRNA sequence	AGENCOURT_10580167 NIH_MGC_128 Homo sapiens cDNA clone IMAGE:6710011 5, mRNA sequence	0.873039	1.03522	0.797599	0.515804	1.01614	0.856984	0.526677	0.67118	0.923135	0.880139	0.496859	0.932931	0.114317	0.363633	0.425616	0.593437	0.2888	0.124307
610	AGENCOURT_10607577 NIH_MGC_126 Homo sapiens cDNA clone IMAGE:6725222 5, mRNA sequence	AGENCOURT_10607577 NIH_MGC_126 Homo sapiens cDNA clone IMAGE:6725222 5, mRNA sequence	0.151291	0.358148	0.545343	0.142859	0.575833	0.272119	0.436774	0.284176	0.577335	0.375428	0.155646	0.440584	0.616528	0.425318	0.590943	0.552452	0.470939	0.120764
611	AGENCOURT_10625358 NIH_MGC_127 Homo sapiens cDNA clone IMAGE:6738342 5, mRNA sequence	AGENCOURT_10625358 NIH_MGC_127 Homo sapiens cDNA clone IMAGE:6738342 5, mRNA sequence	0.346974	0.43641	0.381579	0.267662	0.000796719	0.204413	0.296445	0.331023	0.119718	0.326403	0.246197	0.388802	0.214113	0.315428	0.3787	0.23701	0.145894	0.203904
612	AGENCOURT_13445090 NIH_MGC_187 Homo sapiens cDNA clone IMAGE:30319313 5, mRNA sequence	AGENCOURT_13445090 NIH_MGC_187 Homo sapiens cDNA clone IMAGE:30319313 5, mRNA sequence	0.695741	0.700985	0.843513	0.880326	0.535516	0.702912	0.711287	0.658914	0.787499	0.742881	0.614854	0.471751	0.657258	0.948077	0.593837	0.109294	1.15167	0.544341
613	AGENCOURT_13462296 NIH_MGC_187 Homo sapiens cDNA clone IMAGE:30318122 5, mRNA sequence	AGENCOURT_13462296 NIH_MGC_187 Homo sapiens cDNA clone IMAGE:30318122 5, mRNA sequence	0.684205	0.686803	0.620792	0.465874	0.765797	1.02221	1.12029	0.277329	0.0001	1.23989	1.26864	0.454515	0.455545	0.433452	0.144078	0.647284	0.376162	0.276059
614	AGENCOURT_13565173 NIH_MGC_184 Homo sapiens cDNA clone IMAGE:30326407 5, mRNA sequence	AGENCOURT_13565173 NIH_MGC_184 Homo sapiens cDNA clone IMAGE:30326407 5, mRNA sequence	1.54968	1.38466	1.44359	1.42551	1.30173	1.63196	3.08378	1.46927	2.2043	2.73609	1.48191	1.7337	1.85753	1.17318	1.45125	1.3125	1.86767	1.2947
615	AGENCOURT_13567756 NIH_MGC_184 Homo sapiens cDNA clone IMAGE:30326582 5, mRNA sequence	AGENCOURT_13567756 NIH_MGC_184 Homo sapiens cDNA clone IMAGE:30326582 5, mRNA sequence	0.590553	0.833862	0.685827	0.815543	0.327031	0.43133	0.853938	0.6779	1.15082	1.11694	0.55572	0.441536	0.852814	0.891768	0.583494	0.891164	0.914983	0.495886
616	AGENCOURT_13631433 NIH_MGC_184 Homo sapiens cDNA clone IMAGE:30327753 5, mRNA sequence	AGENCOURT_13631433 NIH_MGC_184 Homo sapiens cDNA clone IMAGE:30327753 5, mRNA sequence	2.29677	2.33064	3.30183	2.41148	2.77807	2.86831	2.99383	2.9848	2.60124	2.31887	2.84796	1.59306	3.78457	3.29531	3.33816	2.57252	1.87688	2.63075
617	AGENCOURT_13640441 NIH_MGC_186 Homo sapiens cDNA clone IMAGE:30323435 5, mRNA sequence	AGENCOURT_13640441 NIH_MGC_186 Homo sapiens cDNA clone IMAGE:30323435 5, mRNA sequence	0.658014	0.189968	1.02317	0.920711	0.507425	0.385922	0.488476	0.334099	0.212361	0.554706	0.169118	0.50086	0.422238	0.395469	0.631284	0.21633	0.21734	0.53652
618	AGENCOURT_13667086 NIH_MGC_184 Homo sapiens cDNA clone IMAGE:30353345 5, mRNA sequence	AGENCOURT_13667086 NIH_MGC_184 Homo sapiens cDNA clone IMAGE:30353345 5, mRNA sequence	0.391376	0.58956	0.451218	0.263463	0.0001	0.62149	0.613622	0.550033	0.52421	0.271597	0.601224	0.565945	0.343943	0.0001	0.244064	0.0001	0.0849126	0.247984
619	AGENCOURT_13683310 NIH_MGC_186 Homo sapiens cDNA clone IMAGE:30321757 5, mRNA sequence	AGENCOURT_13683310 NIH_MGC_186 Homo sapiens cDNA clone IMAGE:30321757 5, mRNA sequence	0.169988	0.0001	0.676737	0.154215	0.362709	0.0001	0.162625	0.0001	0.237985	0.226345	0.353512	0.0001	0.516719	0.25996	0.436255	0.0861634	0.334899	0.0001
620	AGENCOURT_13777264 NIH_MGC_184 Homo sapiens cDNA clone IMAGE:30350378 5, mRNA sequence	AGENCOURT_13777264 NIH_MGC_184 Homo sapiens cDNA clone IMAGE:30350378 5, mRNA sequence	0.0001	0.387683	0.0001	0.0789911	0.295389	0.0001	0.0001	0.0001	0.0001	0.0001	0.126398	0.0001	0.113553	0.456264	0.0001	0.0001	0.316812	0.0001
621	AGENCOURT_13779116 NIH_MGC_184 Homo sapiens cDNA clone IMAGE:30349586 5, mRNA sequence	AGENCOURT_13779116 NIH_MGC_184 Homo sapiens cDNA clone IMAGE:30349586 5, mRNA sequence	0.73838	1.3573	1.16463	1.22741	0.574185	0.875946	1.03945	1.56035	0.720277	0.984143	0.59728	0.838233	3.64851	1.31868	1.77962	1.40278	1.17107	1.64488
622	AGENCOURT_13961797 NIH_MGC_172 Homo sapiens cDNA 5, mRNA sequence	AGENCOURT_13961797 NIH_MGC_172 Homo sapiens cDNA 5, mRNA sequence	0.0001	0.0352496	0.0001	0.0001	0.0001	0.0001	0.143085	0.255044	0.183258	0.0151958	0.0001	0.0001	0.0280818	0.0001	0.0001	0.0001	0.12066	0.0001
623	AGENCOURT_13973532 NIH_MGC_172 Homo sapiens cDNA 5, mRNA sequence	AGENCOURT_13973532 NIH_MGC_172 Homo sapiens cDNA 5, mRNA sequence	0.425426	0.301681	0.202085	0.355664	0.228676	0.155514	0.274438	0.377751	0.0001	0.204689	0.347235	0.0001	0.0353989	0.301565	0.36893	0.367379	0.785616	0.260826
624	AGENCOURT_13976868 NIH_MGC_173 Homo sapiens cDNA 5, mRNA sequence	AGENCOURT_13976868 NIH_MGC_173 Homo sapiens cDNA 5, mRNA sequence	0.0001	0.0001	0.0001	0.085145	0.0001	0.0001	0.0001	0.0001	0.0001	0.0160437	0.0001	0.0001	0.0001	0.0457827	0.0001	0.302992	0.0001	0.0109411
625	AGENCOURT_13979145 NIH_MGC_179 Homo sapiens cDNA clone IMAGE:30367627 5, mRNA sequence	AGENCOURT_13979145 NIH_MGC_179 Homo sapiens cDNA clone IMAGE:30367627 5, mRNA sequence	0.0001	0.641409	0.313151	0.554287	0.859445	0.565547	0.472056	0.669837	0.17511	0.957323	0.606404	0.420646	0.435591	0.504343	0.601882	0.432016	1.00263	0.173324
626	AGENCOURT_13980472 NIH_MGC_187 Homo sapiens cDNA clone IMAGE:30373500 5, mRNA sequence	AGENCOURT_13980472 NIH_MGC_187 Homo sapiens cDNA clone IMAGE:30373500 5, mRNA sequence	1.29327	1.25652	1.88239	0.50802	0.778058	0.689149	0.478203	0.6262	0.877981	1.03428	0.750824	0.30805	0.511021	0.575581	0.705078	0.996904	0.827996	0.838971
627	AGENCOURT_13980495 NIH_MGC_187 Homo sapiens cDNA clone IMAGE:30374031 5, mRNA sequence	AGENCOURT_13980495 NIH_MGC_187 Homo sapiens cDNA clone IMAGE:30374031 5, mRNA sequence	0.271945	0.267459	0.0001	0.0426362	0.0001	0.442541	0.108666	0.313426	0.355772	0.0001	0.125515	0.238694	0.201233	0.212176	0.432954	0.0001	0.0001	0.0001
628	AGENCOURT_13980552 NIH_MGC_187 Homo sapiens cDNA clone IMAGE:30373891 5, mRNA sequence	AGENCOURT_13980552 NIH_MGC_187 Homo sapiens cDNA clone IMAGE:30373891 5, mRNA sequence	0.0145284	0.0001	0.0001	0.659599	0.380579	0.0001	0.0001	0.0001	0.0966076	0.0915453	0.280102	0.0001	0.0001	0.0001	0.0001	0.0721265	0.0001	0.0001
629	AGENCOURT_13980926 NIH_MGC_186 Homo sapiens cDNA clone IMAGE:30371417 5, mRNA sequence	AGENCOURT_13980926 NIH_MGC_186 Homo sapiens cDNA clone IMAGE:30371417 5, mRNA sequence	0.0323311	0.14221	0.0215852	0.0001	0.157544	0.132467	0.0872394	0.329892	0.0455248	0.105444	0.155986	0.742101	0.330965	0.133349	0.0001	0.0001	0.189017	0.0001
630	AGENCOURT_13980927 NIH_MGC_187 Homo sapiens cDNA clone IMAGE:30373649 5, mRNA sequence	AGENCOURT_13980927 NIH_MGC_187 Homo sapiens cDNA clone IMAGE:30373649 5, mRNA sequence	0.385269	0.059451	0.481159	0.492153	0.911223	0.238786	0.619968	0.440365	0.817595	0.26804	0.295646	0.488632	0.171324	0.591932	0.157364	0.400588	0.490794	0.487432
631	AGENCOURT_13981036 NIH_MGC_173 Homo sapiens cDNA 5, mRNA sequence	AGENCOURT_13981036 NIH_MGC_173 Homo sapiens cDNA 5, mRNA sequence	0.931612	0.761035	0.447844	0.931587	0.259086	0.565638	0.591321	0.0001	0.410163	0.393358	0.264247	0.194206	0.611213	0.266633	0.118124	0.270541	0.201882	0.37814
632	AGENCOURT_14006980 NIH_MGC_186 Homo sapiens cDNA clone IMAGE:30372855 5, mRNA sequence	AGENCOURT_14006980 NIH_MGC_186 Homo sapiens cDNA clone IMAGE:30372855 5, mRNA sequence	0.46849	0.748767	0.210945	0.42096	0.376475	0.254335	0.0001	0.362292	0.0001	0.245336	0.470185	0.11671	0.0001	0.299451	0.553964	0.0001	0.444218	0.107241
633	AGENCOURT_14007517 NIH_MGC_186 Homo sapiens cDNA clone IMAGE:30370850 5, mRNA sequence	AGENCOURT_14007517 NIH_MGC_186 Homo sapiens cDNA clone IMAGE:30370850 5, mRNA sequence	0.0001	0.122331	0.107187	0.11764	0.0001	0.27863	0.1327	0.0001	0.395442	0.0001	0.0001	0.0001	0.0001	0.0001	0.0703937	0.0196189	0.0001	0.0499903
634	AGENCOURT_14014679 NIH_MGC_179 Homo sapiens cDNA clone IMAGE:30368171 5, mRNA sequence	AGENCOURT_14014679 NIH_MGC_179 Homo sapiens cDNA clone IMAGE:30368171 5, mRNA sequence	0.208997	0.204666	0.0001	0.133899	0.053741	0.0001	0.453462	0.274315	0.659953	0.0242926	0.16414	0.0001	0.202575	0.580271	0.76095	0.595607	0.121091	0.0001
635	AGENCOURT_14063731 NIH_MGC_181 Homo sapiens cDNA clone IMAGE:30375776 5, mRNA sequence	AGENCOURT_14063731 NIH_MGC_181 Homo sapiens cDNA clone IMAGE:30375776 5, mRNA sequence	1.03643	0.502107	0.681351	0.903583	1.28039	1.26522	0.96576	0.845941	0.620388	0.558371	0.972175	0.525227	0.487942	1.08935	0.564683	1.34462	1.08635	1.10105
636	AGENCOURT_14063909 NIH_MGC_181 Homo sapiens cDNA clone IMAGE:30375764 5, mRNA sequence	AGENCOURT_14063909 NIH_MGC_181 Homo sapiens cDNA clone IMAGE:30375764 5, mRNA sequence	3.85415	2.64919	1.97077	2.33302	1.95171	4.29698	2.80933	3.78024	2.16838	3.68417	2.67373	3.07578	4.86967	3.5208	3.03681	2.88759	4.61942	3.58544
637	AGENCOURT_14064093 NIH_MGC_181 Homo sapiens cDNA clone IMAGE:30377478 5, mRNA sequence	AGENCOURT_14064093 NIH_MGC_181 Homo sapiens cDNA clone IMAGE:30377478 5, mRNA sequence	0.0155062	0.0001	0.0001	0.0001	0.0549882	0.127119	0.0001	0.0001	0.0001	0.0001	0.0001	0.0001	0.0001	0.0001	0.0663325	0.36293	0.0001	0.0001
638	AGENCOURT_14096761 NIH_MGC_181 Homo sapiens cDNA clone IMAGE:30376571 5, mRNA sequence	AGENCOURT_14096761 NIH_MGC_181 Homo sapiens cDNA clone IMAGE:30376571 5, mRNA sequence	0.219636	0.0594925	0.72896	0.0001	0.111314	0.369738	0.651365	0.427365	0.508943	0.398238	0.164636	0.0001	0.0514193	0.420044	0.310714	0.632553	0.0001	0.138005
639	AGENCOURT_14097906 NIH_MGC_180 Homo sapiens cDNA clone IMAGE:30378466 5, mRNA sequence	AGENCOURT_14097906 NIH_MGC_180 Homo sapiens cDNA clone IMAGE:30378466 5, mRNA sequence	0.0001	0.182997	0.0001	0.326628	0.263752	0.0407929	0.00588653	0.0001	0.280288	0.0970545	0.0001	0.0001	0.0001	0.473465	0.120623	0.03328	0.365041	0.184039
640	AGENCOURT_14098047 NIH_MGC_181 Homo sapiens cDNA clone IMAGE:30376866 5, mRNA sequence	AGENCOURT_14098047 NIH_MGC_181 Homo sapiens cDNA clone IMAGE:30376866 5, mRNA sequence	0.58009	1.08238	1.50384	0.676243	0.852438	0.800547	1.03264	1.41571	1.22059	1.1295	0.895144	0.694351	0.789215	0.940029	0.637163	1.24221	1.09033	0.882117
641	AGENCOURT_14098824 NIH_MGC_180 Homo sapiens cDNA clone IMAGE:30377874 5, mRNA sequence	AGENCOURT_14098824 NIH_MGC_180 Homo sapiens cDNA clone IMAGE:30377874 5, mRNA sequence	0.281492	0.474195	0.541243	1.06982	0.628983	0.583503	0.919578	0.799505	0.507852	0.94096	0.865483	0.663285	0.0909217	0.612046	0.811088	0.238847	0.564182	0.757325
642	AGENCOURT_14098947 NIH_MGC_180 Homo sapiens cDNA clone IMAGE:30378098 5, mRNA sequence	AGENCOURT_14098947 NIH_MGC_180 Homo sapiens cDNA clone IMAGE:30378098 5, mRNA sequence	0.0278662	0.0779923	0.0249875	0.00666381	0.0001	0.0461535	0.0001	0.0001	0.212921	0.456198	0.125833	0.449525	0.272291	0.0001	0.0001	0.0001	0.0001	0.0001
643	AGENCOURT_14122414 NIH_MGC_187 Homo sapiens cDNA clone IMAGE:30382396 5, mRNA sequence	AGENCOURT_14122414 NIH_MGC_187 Homo sapiens cDNA clone IMAGE:30382396 5, mRNA sequence	1.77998	0.322255	0.722129	0.313051	1.06769	0.57271	0.858481	1.11654	1.44221	1.10181	0.610291	1.00106	0.278813	0.968424	0.356346	0.994818	0.389086	0.6354
644	AGENCOURT_14126724 NIH_MGC_179 Homo sapiens cDNA clone IMAGE:30385216 5, mRNA sequence	AGENCOURT_14126724 NIH_MGC_179 Homo sapiens cDNA clone IMAGE:30385216 5, mRNA sequence	0.0001	0.0428522	0.0520455	0.0001	0.499284	0.280624	0.0151405	0.0001	0.067669	0.241413	0.0553432	0.0001	0.0267044	0.133806	0.341001	0.208704	0.0133359	0.0001
645	AGENCOURT_14128120 NIH_MGC_181 Homo sapiens cDNA clone IMAGE:30374198 5, mRNA sequence	AGENCOURT_14128120 NIH_MGC_181 Homo sapiens cDNA clone IMAGE:30374198 5, mRNA sequence	0.860992	0.365342	0.877408	0.652536	0.712471	0.566564	1.06343	0.514534	1.31983	0.917785	1.02966	1.39657	1.22462	1.27765	0.499951	1.17163	1.45489	0.79905
646	AGENCOURT_14161919 NIH_MGC_181 Homo sapiens cDNA clone IMAGE:30374938 5, mRNA sequence	AGENCOURT_14161919 NIH_MGC_181 Homo sapiens cDNA clone IMAGE:30374938 5, mRNA sequence	0.00552329	0.109185	0.0001	0.0213473	0.160622	0.0001	0.326665	0.431668	0.0846513	0.0001	0.0001	0.227694	0.0904863	0.0527665	0.23872	0.092815	0.056337	0.151131
647	AGENCOURT_14161944 NIH_MGC_181 Homo sapiens cDNA clone IMAGE:30374818 5, mRNA sequence	AGENCOURT_14161944 NIH_MGC_181 Homo sapiens cDNA clone IMAGE:30374818 5, mRNA sequence	0.298629	0.35161	0.212624	0.0427548	0.202476	0.429719	0.232875	0.137378	0.465467	0.0945391	0.393367	0.221396	0.203395	0.313394	0.302086	0.436753	0.733787	0.48954
648	AGENCOURT_14162211 NIH_MGC_181 Homo sapiens cDNA clone IMAGE:30374260 5, mRNA sequence	AGENCOURT_14162211 NIH_MGC_181 Homo sapiens cDNA clone IMAGE:30374260 5, mRNA sequence	0.347498	0.614037	1.03979	0.729458	0.464038	0.539489	0.191018	0.765684	0.722111	0.971587	0.572577	0.652909	0.278264	1.14071	0.5112	1.0866	0.593867	0.276391
649	AGENCOURT_14204287 NIH_MGC_180 Homo sapiens cDNA clone IMAGE:30383035 5, mRNA sequence	AGENCOURT_14204287 NIH_MGC_180 Homo sapiens cDNA clone IMAGE:30383035 5, mRNA sequence	0.0240631	0.0001	0.0001	0.0001	0.597321	0.0001	0.0001	0.101829	0.0001	0.0001	0.11124	0.282613	0.133762	0.0001	0.0001	0.098432	0.218759	0.314821
650	AGENCOURT_14250468 NIH_MGC_187 Homo sapiens cDNA clone IMAGE:30404961 5, mRNA sequence	AGENCOURT_14250468 NIH_MGC_187 Homo sapiens cDNA clone IMAGE:30404961 5, mRNA sequence	2.96677	2.58657	2.83589	2.09556	2.50323	2.80945	1.77663	2.54967	2.12184	2.93481	2.32932	1.96159	1.30895	2.32906	2.68289	2.02735	2.25197	2.26185
651	AGENCOURT_14251538 NIH_MGC_180 Homo sapiens cDNA clone IMAGE:30386499 5, mRNA sequence	AGENCOURT_14251538 NIH_MGC_180 Homo sapiens cDNA clone IMAGE:30386499 5, mRNA sequence	0.0001	0.0001	0.0001	0.0001	0.0001	0.0001	0.115368	0.252151	0.0001	0.170752	0.0357642	0.281792	0.0001	0.0001	0.197107	0.0001	0.0001	0.0001
652	AGENCOURT_14253334 NIH_MGC_187 Homo sapiens cDNA clone IMAGE:30404545 5, mRNA sequence	AGENCOURT_14253334 NIH_MGC_187 Homo sapiens cDNA clone IMAGE:30404545 5, mRNA sequence	0.695793	0.616062	1.21327	0.544592	0.323662	0.712661	0.0471554	0.460293	0.728578	0.444918	0.772525	1.10908	0.579989	0.557981	0.290249	0.242666	0.554882	0.663433
653	AGENCOURT_14255240 NIH_MGC_180 Homo sapiens cDNA clone IMAGE:30388805 5, mRNA sequence	AGENCOURT_14255240 NIH_MGC_180 Homo sapiens cDNA clone IMAGE:30388805 5, mRNA sequence	1.06013	0.759887	0.761776	0.576412	1.08036	0.820805	0.293489	0.828455	0.842853	1.01974	0.83777	0.963212	0.388589	0.501334	1.67624	1.53532	1.12106	0.750127
654	AGENCOURT_14257450 NIH_MGC_180 Homo sapiens cDNA clone IMAGE:30386957 5, mRNA sequence	AGENCOURT_14257450 NIH_MGC_180 Homo sapiens cDNA clone IMAGE:30386957 5, mRNA sequence	0.285921	0.288709	0.119198	0.290023	0.366074	0.10483	0.961	0.0206213	0.0001	0.462158	0.466678	0.446464	0.0001	0.239931	0.114316	0.40147	0.0910194	0.261424
655	AGENCOURT_14257595 NIH_MGC_180 Homo sapiens cDNA clone IMAGE:30390416 5, mRNA sequence	AGENCOURT_14257595 NIH_MGC_180 Homo sapiens cDNA clone IMAGE:30390416 5, mRNA sequence	0.97389	1.70902	1.21541	0.533954	1.44768	1.32029	1.48606	1.42993	1.348	1.22152	0.97642	1.31598	0.929002	1.56225	1.16863	1.66613	1.66466	1.464
656	AGENCOURT_14257858 NIH_MGC_180 Homo sapiens cDNA clone IMAGE:30389319 5, mRNA sequence	AGENCOURT_14257858 NIH_MGC_180 Homo sapiens cDNA clone IMAGE:30389319 5, mRNA sequence	0.0001	0.0001	0.183374	0.0001	0.0001	0.0393904	0.0342906	0.236923	0.248951	0.0001	0.0001	0.603935	0.0001	0.0001	0.0001	0.109309	0.0001	0.0001
657	AGENCOURT_14276165 NIH_MGC_180 Homo sapiens cDNA clone IMAGE:30387710 5, mRNA sequence	AGENCOURT_14276165 NIH_MGC_180 Homo sapiens cDNA clone IMAGE:30387710 5, mRNA sequence	0.413313	0.295708	0.62005	0.191795	0.0001	0.410747	0.323376	0.153317	0.127264	0.0001	0.0001	0.237003	0.526078	0.693704	0.517841	0.272632	0.695095	0.170811
658	AGENCOURT_14276664 NIH_MGC_180 Homo sapiens cDNA clone IMAGE:30388322 5, mRNA sequence	AGENCOURT_14276664 NIH_MGC_180 Homo sapiens cDNA clone IMAGE:30388322 5, mRNA sequence	0.0001	0.00479331	0.0001	0.0661628	0.0001	0.0133688	0.0001	0.0001	0.0001	0.0001	0.0001	0.0001	0.231002	0.202088	0.0001	0.0001	0.101723	0.182017
659	AGENCOURT_14276807 NIH_MGC_180 Homo sapiens cDNA clone IMAGE:30390227 5, mRNA sequence	AGENCOURT_14276807 NIH_MGC_180 Homo sapiens cDNA clone IMAGE:30390227 5, mRNA sequence	0.212891	0.470388	0.371204	0.21332	0.277306	0.534338	0.806123	0.211678	0.189661	0.324815	0.00467497	0.282473	0.0642115	0.0001	0.249402	0.662464	0.85545	0.224098
660	AGENCOURT_14284842 NIH_MGC_180 Homo sapiens cDNA clone IMAGE:30388981 5, mRNA sequence	AGENCOURT_14284842 NIH_MGC_180 Homo sapiens cDNA clone IMAGE:30388981 5, mRNA sequence	1.15639	1.38815	1.13352	1.28784	1.55195	0.916617	0.947218	0.0001	0.796353	1.42979	0.802198	1.0565	1.30599	1.10612	1.01639	1.19526	0.798814	1.19859
661	AGENCOURT_14352888 NIH_MGC_187 Homo sapiens cDNA clone IMAGE:30405721 5, mRNA sequence	AGENCOURT_14352888 NIH_MGC_187 Homo sapiens cDNA clone IMAGE:30405721 5, mRNA sequence	0.0001	0.0552016	0.228183	0.204728	0.518307	0.29956	0.515789	0.20841	0.0107779	0.208649	0.455395	0.792175	0.11515	0.129228	0.174816	0.0001	0.276139	0.163461
662	AGENCOURT_14354957 NIH_MGC_191 Homo sapiens cDNA clone IMAGE:30413554 5, mRNA sequence	AGENCOURT_14354957 NIH_MGC_191 Homo sapiens cDNA clone IMAGE:30413554 5, mRNA sequence	45.222	28.1435	29.5014	32.6325	30.0982	36.0993	30.1719	22.4632	27.6127	17.8932	29.5856	38.3457	25.1123	27.4764	32.1396	19.95	37.8585	25.1793
663	AGENCOURT_14357881 NIH_MGC_191 Homo sapiens cDNA clone IMAGE:30409612 5, mRNA sequence	AGENCOURT_14357881 NIH_MGC_191 Homo sapiens cDNA clone IMAGE:30409612 5, mRNA sequence	1.20649	0.653078	0.689515	0.928303	1.08225	0.807944	0.579168	1.29835	1.00943	0.837059	1.57145	1.09245	0.423186	1.45364	0.849126	0.840019	0.884078	0.735369
664	AGENCOURT_14360380 NIH_MGC_186 Homo sapiens cDNA clone IMAGE:30406177 5, mRNA sequence	AGENCOURT_14360380 NIH_MGC_186 Homo sapiens cDNA clone IMAGE:30406177 5, mRNA sequence	3.97653	3.87401	4.41733	3.57874	4.34487	2.85599	2.93084	4.19042	4.45363	4.03945	3.00172	3.6662	6.884	4.55226	5.36229	6.56292	4.19204	6.18918
665	AGENCOURT_14360408 NIH_MGC_186 Homo sapiens cDNA clone IMAGE:30406083 5, mRNA sequence	AGENCOURT_14360408 NIH_MGC_186 Homo sapiens cDNA clone IMAGE:30406083 5, mRNA sequence	0.418944	0.572331	0.255513	0.177605	0.531302	0.597218	0.497386	0.464902	0.486056	0.306493	0.732745	0.536616	0.708544	0.515981	0.207661	0.543882	0.312528	1.18143
666	AGENCOURT_14360632 NIH_MGC_186 Homo sapiens cDNA clone IMAGE:30406097 5, mRNA sequence	AGENCOURT_14360632 NIH_MGC_186 Homo sapiens cDNA clone IMAGE:30406097 5, mRNA sequence	0.359944	0.118749	0.00403393	0.256033	0.512959	0.0253722	0.141076	0.33153	0.393069	0.401659	0.220371	0.11542	0.315928	0.156043	0.294822	0.323133	0.335549	0.117072
667	AGENCOURT_14360684 NIH_MGC_186 Homo sapiens cDNA clone IMAGE:30406196 5, mRNA sequence	AGENCOURT_14360684 NIH_MGC_186 Homo sapiens cDNA clone IMAGE:30406196 5, mRNA sequence	0.0561425	0.0001	0.351406	0.128377	0.0001	0.0001	0.0001	0.121554	0.0078815	0.264968	0.0001	0.025484	0.068903	0.0127662	0.0001	0.404547	0.184861	0.0817876
668	AGENCOURT_14360862 NIH_MGC_187 Homo sapiens cDNA clone IMAGE:30405414 5, mRNA sequence	AGENCOURT_14360862 NIH_MGC_187 Homo sapiens cDNA clone IMAGE:30405414 5, mRNA sequence	0.763152	0.186385	0.348698	0.453945	0.475418	0.334805	0.13624	0.426927	0.101521	0.464948	0.943461	1.08689	0.317049	1.05037	0.648937	0.585734	0.633793	0.735854
669	AGENCOURT_14361032 NIH_MGC_191 Homo sapiens cDNA clone IMAGE:30411883 5, mRNA sequence	AGENCOURT_14361032 NIH_MGC_191 Homo sapiens cDNA clone IMAGE:30411883 5, mRNA sequence	0.455648	0.0001	0.00741649	0.094764	0.39397	0.0001	0.0001	0.330681	0.0001	0.0149743	0.257383	0.517585	0.0001	0.234004	0.270133	0.0001	0.0001	0.236256
670	AGENCOURT_14364557 NIH_MGC_181 Homo sapiens cDNA clone IMAGE:30397891 5, mRNA sequence	AGENCOURT_14364557 NIH_MGC_181 Homo sapiens cDNA clone IMAGE:30397891 5, mRNA sequence	0.308447	0.323645	0.515979	0.634125	0.504708	0.436805	0.509894	1.08849	0.823935	0.500129	0.240737	0.461847	0.54304	0.562559	0.649642	0.0001	0.0345999	0.256772
671	AGENCOURT_14364958 NIH_MGC_181 Homo sapiens cDNA clone IMAGE:30408213 5, mRNA sequence	AGENCOURT_14364958 NIH_MGC_181 Homo sapiens cDNA clone IMAGE:30408213 5, mRNA sequence	0.0001	0.00963673	0.0001	0.364206	0.025386	0.0001	0.0001	0.0001	0.0001	0.0001	0.271408	0.0282751	0.260865	0.239662	0.322359	0.375468	0.0001	0.114775
672	AGENCOURT_14365016 NIH_MGC_181 Homo sapiens cDNA clone IMAGE:30395808 5, mRNA sequence	AGENCOURT_14365016 NIH_MGC_181 Homo sapiens cDNA clone IMAGE:30395808 5, mRNA sequence	0.313836	1.0866	0.137409	0.835216	0.928435	0.704166	0.350531	0.853959	0.778456	0.464849	0.45809	0.387358	1.09339	0.660491	0.478815	1.169	0.594671	0.615644
673	AGENCOURT_14365192 NIH_MGC_181 Homo sapiens cDNA clone IMAGE:30397762 5, mRNA sequence	AGENCOURT_14365192 NIH_MGC_181 Homo sapiens cDNA clone IMAGE:30397762 5, mRNA sequence	0.0095375	0.0001	0.0201546	0.0975591	0.0001	0.405943	0.563714	0.136412	0.182686	0.0001	0.0001	0.177541	0.112323	0.186324	0.0001	0.0001	0.0001	0.415589
674	AGENCOURT_14366553 NIH_MGC_179 Homo sapiens cDNA clone IMAGE:30394729 5, mRNA sequence	AGENCOURT_14366553 NIH_MGC_179 Homo sapiens cDNA clone IMAGE:30394729 5, mRNA sequence	1.16878	0.647264	1.18312	1.09944	1.24539	1.37394	1.53839	1.22262	0.49983	0.919066	1.20443	1.74236	0.518056	1.15165	1.22471	0.601335	1.25164	1.39175
675	AGENCOURT_14367153 NIH_MGC_181 Homo sapiens cDNA clone IMAGE:30399169 5, mRNA sequence	AGENCOURT_14367153 NIH_MGC_181 Homo sapiens cDNA clone IMAGE:30399169 5, mRNA sequence	0.0001	0.0001	0.0036224	0.0299229	0.0001	0.16688	0.0001	0.128854	0.174246	0.224863	0.511236	0.0001	0.0001	0.221736	0.395556	0.0001	0.266026	0.0001
676	AGENCOURT_14367543 NIH_MGC_181 Homo sapiens cDNA clone IMAGE:30399180 5, mRNA sequence	AGENCOURT_14367543 NIH_MGC_181 Homo sapiens cDNA clone IMAGE:30399180 5, mRNA sequence	0.128156	0.193471	0.0001	0.233864	0.0001	0.233376	0.0001	0.0001	0.102048	0.0001	0.544996	0.0001	0.607524	0.463701	0.489566	0.0688927	0.907602	0.445177
677	AGENCOURT_14368041 NIH_MGC_181 Homo sapiens cDNA clone IMAGE:30408004 5, mRNA sequence	AGENCOURT_14368041 NIH_MGC_181 Homo sapiens cDNA clone IMAGE:30408004 5, mRNA sequence	0.166619	0.690446	0.480233	0.423123	0.6653	0.434657	0.0810516	0.541362	0.18606	0.758262	0.339275	0.682505	0.724011	0.736437	0.421676	0.522215	0.424636	0.345456
678	AGENCOURT_14368601 NIH_MGC_181 Homo sapiens cDNA clone IMAGE:30397425 5, mRNA sequence	AGENCOURT_14368601 NIH_MGC_181 Homo sapiens cDNA clone IMAGE:30397425 5, mRNA sequence	0.281667	0.0001	0.357003	0.18554	0.0677313	0.114174	0.231302	0.158867	0.551192	0.0911824	0.588939	0.506378	0.104976	0.185647	0.344523	0.331239	0.0001	0.471062
679	AGENCOURT_14369846 NIH_MGC_191 Homo sapiens cDNA clone IMAGE:30410602 5, mRNA sequence	AGENCOURT_14369846 NIH_MGC_191 Homo sapiens cDNA clone IMAGE:30410602 5, mRNA sequence	0.368213	0.154597	0.0001	0.0001	0.0637733	0.0001	0.0001	0.0001	0.0001	0.302949	0.292394	0.405687	0.0001	0.253484	0.0001	0.0001	0.0001	0.102367
680	AGENCOURT_14371218 NIH_MGC_181 Homo sapiens cDNA clone IMAGE:30408125 5, mRNA sequence	AGENCOURT_14371218 NIH_MGC_181 Homo sapiens cDNA clone IMAGE:30408125 5, mRNA sequence	0.1094	0.172607	0.336954	0.188042	0.0201722	0.0001	0.043517	0.169934	0.0001	0.0609961	0.0001	0.434099	0.0001	0.143964	0.44687	0.0001	0.315127	0.0162087
681	AGENCOURT_14371266 NIH_MGC_181 Homo sapiens cDNA clone IMAGE:30407719 5, mRNA sequence	AGENCOURT_14371266 NIH_MGC_181 Homo sapiens cDNA clone IMAGE:30407719 5, mRNA sequence	0.153349	0.581775	0.337061	0.35715	0.536604	0.0001	0.161248	0.184544	0.456794	0.280365	0.41402	0.0001	0.140994	0.289227	0.0001	0.169858	0.281838	0.0001
682	AGENCOURT_14371507 NIH_MGC_181 Homo sapiens cDNA clone IMAGE:30408191 5, mRNA sequence	AGENCOURT_14371507 NIH_MGC_181 Homo sapiens cDNA clone IMAGE:30408191 5, mRNA sequence	0.232503	0.026521	0.121713	0.0001	0.097969	0.101702	0.169682	0.323695	0.0001	0.216806	0.283799	0.200323	0.236836	0.384491	0.250178	0.139444	0.0001	0.0001
683	AGENCOURT_14371938 NIH_MGC_181 Homo sapiens cDNA clone IMAGE:30395065 5, mRNA sequence	AGENCOURT_14371938 NIH_MGC_181 Homo sapiens cDNA clone IMAGE:30395065 5, mRNA sequence	0.642913	0.592537	0.703304	0.617071	0.282045	0.648542	0.486906	0.329888	0.771962	0.839503	0.407519	1.2336	0.33711	0.542328	0.415481	0.668281	0.604203	0.784031
684	AGENCOURT_14372562 NIH_MGC_181 Homo sapiens cDNA clone IMAGE:30400048 5, mRNA sequence	AGENCOURT_14372562 NIH_MGC_181 Homo sapiens cDNA clone IMAGE:30400048 5, mRNA sequence	0.656161	0.841909	0.93193	0.849755	0.538886	0.700036	0.381611	0.395416	0.23231	0.617568	1.33409	0.868599	0.826279	1.17685	0.27983	0.201007	0.940142	0.844126
685	AGENCOURT_14374590 NIH_MGC_181 Homo sapiens cDNA clone IMAGE:30399869 5, mRNA sequence	AGENCOURT_14374590 NIH_MGC_181 Homo sapiens cDNA clone IMAGE:30399869 5, mRNA sequence	0.108179	0.579316	0.905805	0.296537	0.666178	0.857112	0.85438	0.657128	0.559557	0.559616	0.565917	0.617743	0.991085	0.495214	0.463234	0.26729	0.624176	0.705665
686	AGENCOURT_14374628 NIH_MGC_181 Homo sapiens cDNA clone IMAGE:30407335 5, mRNA sequence	AGENCOURT_14374628 NIH_MGC_181 Homo sapiens cDNA clone IMAGE:30407335 5, mRNA sequence	0.440686	0.595	0.300136	0.456404	0.523371	0.728463	0.436796	0.253642	0.398951	0.368023	0.295685	0.48743	0.119774	0.405907	0.303261	1.08151	0.149863	0.470343
687	AGENCOURT_14375665 NIH_MGC_181 Homo sapiens cDNA clone IMAGE:30407689 5, mRNA sequence	AGENCOURT_14375665 NIH_MGC_181 Homo sapiens cDNA clone IMAGE:30407689 5, mRNA sequence	1.06702	0.565196	0.686933	0.314907	0.657434	0.999369	0.859104	0.628279	0.621539	0.538134	1.08532	0.637314	1.13042	0.656888	0.881308	0.656844	0.884957	0.360525
688	AGENCOURT_14375962 NIH_MGC_181 Homo sapiens cDNA clone IMAGE:30408978 5, mRNA sequence	AGENCOURT_14375962 NIH_MGC_181 Homo sapiens cDNA clone IMAGE:30408978 5, mRNA sequence	0.267805	0.187454	0.279611	0.137431	0.163353	0.474598	0.420102	0.285783	0.68325	0.636583	0.658074	0.232456	0.348577	0.33074	0.515521	0.285914	0.552629	0.0725954
689	AGENCOURT_14376309 NIH_MGC_181 Homo sapiens cDNA clone IMAGE:30396280 5, mRNA sequence	AGENCOURT_14376309 NIH_MGC_181 Homo sapiens cDNA clone IMAGE:30396280 5, mRNA sequence	0.0001	0.0001	0.212669	0.0001	0.0001	0.861856	0.24026	0.0001	0.149562	0.0001	0.0001	0.0001	0.0001	0.353026	0.147833	0.248434	0.206011	0.0001
690	AGENCOURT_14378000 NIH_MGC_181 Homo sapiens cDNA clone IMAGE:30399590 5, mRNA sequence	AGENCOURT_14378000 NIH_MGC_181 Homo sapiens cDNA clone IMAGE:30399590 5, mRNA sequence	0.972223	0.797582	0.406907	0.581214	0.924041	0.937277	1.00545	1.04039	0.239779	0.916898	1.0947	0.611734	0.955977	1.20076	0.770266	0.789325	0.838491	1.15025
691	AGENCOURT_14394285 NIH_MGC_181 Homo sapiens cDNA clone IMAGE:30395844 5, mRNA sequence	AGENCOURT_14394285 NIH_MGC_181 Homo sapiens cDNA clone IMAGE:30395844 5, mRNA sequence	0.0001	0.0001	0.0001	0.0001	0.0001	0.0001	0.0001	0.0001	0.0537194	0.224111	0.0236324	0.132567	0.43604	0.0238094	0.0001	0.0001	0.0603814	0.166702
692	AGENCOURT_14394340 NIH_MGC_181 Homo sapiens cDNA clone IMAGE:30408377 5, mRNA sequence	AGENCOURT_14394340 NIH_MGC_181 Homo sapiens cDNA clone IMAGE:30408377 5, mRNA sequence	0.663203	0.554063	0.639994	0.264287	0.414762	0.24972	0.80241	0.643583	1.24726	0.108359	0.557862	0.330509	0.380041	0.465895	0.218225	0.917474	0.495639	0.166177
693	AGENCOURT_14394483 NIH_MGC_181 Homo sapiens cDNA clone IMAGE:30399841 5, mRNA sequence	AGENCOURT_14394483 NIH_MGC_181 Homo sapiens cDNA clone IMAGE:30399841 5, mRNA sequence	0.0001	0.0001	0.105476	0.0479337	0.0001	0.0001	0.0001	0.22341	0.536777	0.0001	0.0001	0.0001	0.0001	0.0001	0.0001	0.253232	0.0001	0.0115068
694	AGENCOURT_14394660 NIH_MGC_181 Homo sapiens cDNA clone IMAGE:30399847 5, mRNA sequence	AGENCOURT_14394660 NIH_MGC_181 Homo sapiens cDNA clone IMAGE:30399847 5, mRNA sequence	0.0001	0.0001	0.0001	0.0001	0.0001	0.0001	0.0134631	0.0001	0.0001	0.0001	0.0001	0.29461	0.0001	0.198023	0.0001	0.191683	0.138566	0.0501175
695	AGENCOURT_14413052 NIH_MGC_180 Homo sapiens cDNA clone IMAGE:30390120 5, mRNA sequence	AGENCOURT_14413052 NIH_MGC_180 Homo sapiens cDNA clone IMAGE:30390120 5, mRNA sequence	0.392479	0.0001	0.170036	0.106945	0.361392	0.0001	0.922822	0.346295	0.468122	0.0461324	0.453313	0.0001	0.148543	0.246731	0.128331	0.346623	0.0001	0.357471
696	AGENCOURT_14413261 NIH_MGC_180 Homo sapiens cDNA clone IMAGE:30387655 5, mRNA sequence	AGENCOURT_14413261 NIH_MGC_180 Homo sapiens cDNA clone IMAGE:30387655 5, mRNA sequence	0.0001	0.0001	0.0001	0.0624404	0.198737	0.0001	0.0001	0.0860005	0.194538	0.0637447	0.0117707	0.0001	0.0001	0.0001	0.0001	0.166219	0.0001	0.0001
697	AGENCOURT_14413358 NIH_MGC_180 Homo sapiens cDNA clone IMAGE:30387709 5, mRNA sequence	AGENCOURT_14413358 NIH_MGC_180 Homo sapiens cDNA clone IMAGE:30387709 5, mRNA sequence	0.283454	0.0242017	0.373615	0.0001	0.0914066	0.0001	0.0001	0.0001	0.00989314	0.0001	0.0001	0.0411458	0.179239	0.148293	0.0001	0.0001	0.0235367	0.0001
698	AGENCOURT_14428497 NIH_MGC_180 Homo sapiens cDNA clone IMAGE:30387503 5, mRNA sequence	AGENCOURT_14428497 NIH_MGC_180 Homo sapiens cDNA clone IMAGE:30387503 5, mRNA sequence	0.753439	0.690728	1.03183	1.15235	1.67091	1.24919	1.13903	0.698388	1.26735	0.871878	1.12209	2.03105	0.483428	1.46796	0.959407	1.34085	1.06788	1.32927
699	AGENCOURT_14477475 NIH_MGC_181 Homo sapiens cDNA clone IMAGE:30396578 5, mRNA sequence	AGENCOURT_14477475 NIH_MGC_181 Homo sapiens cDNA clone IMAGE:30396578 5, mRNA sequence	0.0001	0.116252	0.0001	0.281049	0.0001	0.0001	0.0001	0.248773	0.0001	0.0001	0.0001	0.0001	0.119915	0.252161	0.490444	0.0001	0.738652	0.0001
700	AGENCOURT_14533082 NIH_MGC_191 Homo sapiens cDNA clone IMAGE:30417269 5, mRNA sequence	AGENCOURT_14533082 NIH_MGC_191 Homo sapiens cDNA clone IMAGE:30417269 5, mRNA sequence	0.0837146	0.0001	0.0857839	0.0583673	0.197953	0.153872	0.328916	0.0001	0.550808	0.0438628	0.0001	0.0001	0.0001	0.487269	0.492648	0.0001	0.124605	0.0001
701	AGENCOURT_14535501 NIH_MGC_191 Homo sapiens cDNA clone IMAGE:30415823 5, mRNA sequence	AGENCOURT_14535501 NIH_MGC_191 Homo sapiens cDNA clone IMAGE:30415823 5, mRNA sequence	51.9594	48.6712	55.4294	52.6368	56.4798	53.4327	58.2113	49.5461	34.539	34.8745	56.6628	46.0714	46.5789	43.2418	40.1927	45.0547	36.4594	51.7558
702	AGENCOURT_14537954 NIA Human H1 Embryonic Stem Cell cDNA Library (Long) Homo sapiens cDNA clone IMAGE:30420537 5, mRNA sequence	AGENCOURT_14537954 NIA Human H1 Embryonic Stem Cell cDNA Library (Long) Homo sapiens cDNA clone IMAGE:30420537 5, mRNA sequence	0.358945	0.0001	0.0409986	0.208275	0.0001	0.413127	0.2495	0.303523	0.00351699	0.218728	0.550369	0.392527	0.0934879	0.219328	0.0151343	0.468733	0.460963	0.024664
703	AGENCOURT_14538855 NIH_MGC_191 Homo sapiens cDNA clone IMAGE:30418792 5, mRNA sequence	AGENCOURT_14538855 NIH_MGC_191 Homo sapiens cDNA clone IMAGE:30418792 5, mRNA sequence	0.320075	0.593213	0.712605	0.229663	0.6628	0.303696	0.647213	0.374428	0.426764	0.260813	0.232273	0.371759	0.334287	0.229523	0.401307	0.22373	0.455984	0.603544
704	AGENCOURT_14550449 NIA Homo sapiens cDNA clone IMAGE:30426193 5, mRNA sequence	AGENCOURT_14550449 NIA Homo sapiens cDNA clone IMAGE:30426193 5, mRNA sequence	0.0170494	0.0001	0.0262397	0.310188	0.323082	0.268757	0.0485857	0.084564	0.359989	0.196698	0.0381622	0.0001	0.244901	0.0654204	0.00323297	0.249393	0.190033	0.0001
705	AGENCOURT_14551141 NIA Human H1 Embryonic Stem Cell cDNA Library (Long) Homo sapiens cDNA clone IMAGE:30424049 5, mRNA sequence	AGENCOURT_14551141 NIA Human H1 Embryonic Stem Cell cDNA Library (Long) Homo sapiens cDNA clone IMAGE:30424049 5, mRNA sequence	0.109592	0.0001	0.083976	0.2626	0.0718381	0.0983301	0.496335	0.0777899	0.0001	0.0690284	0.0001	0.36334	0.509303	0.0445901	0.453875	0.213894	0.314923	0.541029
706	AGENCOURT_14556906 NIA Homo sapiens cDNA clone IMAGE:30424836 5, mRNA sequence	AGENCOURT_14556906 NIA Homo sapiens cDNA clone IMAGE:30424836 5, mRNA sequence	0.25027	0.671359	1.13643	0.577737	0.372986	0.288214	1.08399	0.407378	1.35645	0.647363	0.447489	0.517687	0.906713	0.472634	0.671908	1.09997	0.379864	0.0206992
707	AGENCOURT_15332205 Human Anterior Horn Homo sapiens cDNA clone IMAGE:30516367 5, mRNA sequence	AGENCOURT_15332205 Human Anterior Horn Homo sapiens cDNA clone IMAGE:30516367 5, mRNA sequence	0.238832	0.134	0.0001	0.0630463	0.18035	0.511153	0.549606	0.72276	0.161195	0.402544	0.759835	0.622121	0.475111	0.27981	0.0001	0.0509916	0.6181	0.753952
708	AGENCOURT_15362790 Human Anterior Horn Homo sapiens cDNA clone IMAGE:30513644 5, mRNA sequence	AGENCOURT_15362790 Human Anterior Horn Homo sapiens cDNA clone IMAGE:30513644 5, mRNA sequence	0.0001	0.0001	0.0001	0.0001	0.0001	0.25239	0.0001	0.0001	0.166228	0.0001	0.43638	0.17299	0.190221	0.0001	0.0001	0.00707356	0.0001	0.0001
709	AGENCOURT_15364206 Human Anterior Horn Homo sapiens cDNA clone IMAGE:30513831 5, mRNA sequence	AGENCOURT_15364206 Human Anterior Horn Homo sapiens cDNA clone IMAGE:30513831 5, mRNA sequence	8.42604	13.3713	14.1817	13.1109	10.382	13.0581	9.16815	10.7666	12.4665	10.9479	8.54153	9.79915	15.8014	12.6895	15.9313	10.9087	8.96197	10.0194
710	AGENCOURT_15463101 Human Anterior Horn Homo sapiens cDNA clone IMAGE:30516556 5, mRNA sequence	AGENCOURT_15463101 Human Anterior Horn Homo sapiens cDNA clone IMAGE:30516556 5, mRNA sequence	9.0972	11.4275	4.72414	5.24156	5.09976	5.93832	10.0358	7.50705	6.87001	7.66372	3.26835	5.4748	9.17996	8.80029	9.58982	5.91539	7.80976	5.94241
711	AGENCOURT_15595604 NIH_MGC_183 Homo sapiens cDNA clone IMAGE:30530228 5, mRNA sequence	AGENCOURT_15595604 NIH_MGC_183 Homo sapiens cDNA clone IMAGE:30530228 5, mRNA sequence	2.97473	2.37424	2.73826	2.30126	2.22728	1.52021	1.50769	1.8576	2.67737	2.38945	2.41409	1.73704	1.92992	2.21424	1.92481	1.72546	2.03099	2.45066
712	AGENCOURT_15609033 NIH_MGC_183 Homo sapiens cDNA clone IMAGE:30530585 5, mRNA sequence	AGENCOURT_15609033 NIH_MGC_183 Homo sapiens cDNA clone IMAGE:30530585 5, mRNA sequence	0.0001	0.265212	0.445639	0.340098	0.534385	0.125659	0.736885	0.483999	0.593191	0.430361	0.810826	0.990514	0.549651	0.0001	0.267161	0.775007	0.343414	0.479488
713	AGENCOURT_15622831 NIH_MGC_147 Homo sapiens cDNA clone IMAGE:30531062 5, mRNA sequence	AGENCOURT_15622831 NIH_MGC_147 Homo sapiens cDNA clone IMAGE:30531062 5, mRNA sequence	0.332628	0.0001	0.284331	0.518076	0.0001	0.132484	0.0001	0.373308	0.0361225	0.198549	0.548469	0.28726	0.273964	0.339125	0.409239	0.451671	0.172484	0.617862
714	AGENCOURT_15667620 NICHD_Hs_Ov1 Homo sapiens cDNA clone IMAGE:30704649 5, mRNA sequence	AGENCOURT_15667620 NICHD_Hs_Ov1 Homo sapiens cDNA clone IMAGE:30704649 5, mRNA sequence	0.366908	0.538014	0.0510861	0.467233	0.421879	0.383366	0.193843	0.7115	0.261525	0.686814	0.434567	0.339323	0.606202	0.409053	0.0346695	0.449921	0.858275	0.135334
715	AGENCOURT_16379396 NIH_MGC_227 Homo sapiens cDNA clone IMAGE:30717931 5, mRNA sequence	AGENCOURT_16379396 NIH_MGC_227 Homo sapiens cDNA clone IMAGE:30717931 5, mRNA sequence	1.14926	0.735599	1.04642	1.25806	1.70527	1.43112	1.29545	1.73418	0.860382	0.927468	0.571548	1.766	1.41916	1.31371	0.878094	1.07746	1.25812	1.13871
716	AGENCOURT_16386106 NIH_MGC_228 Homo sapiens cDNA clone IMAGE:30719155 5, mRNA sequence	AGENCOURT_16386106 NIH_MGC_228 Homo sapiens cDNA clone IMAGE:30719155 5, mRNA sequence	0.0001	0.0001	0.0001	0.153925	0.144008	0.110116	0.0001	0.128507	0.23854	0.391108	0.0226046	0.0001	0.0001	0.0001	0.0001	0.0001	0.0001	0.0001
717	AGENCOURT_16398600 NIH_MGC_227 Homo sapiens cDNA clone IMAGE:30717051 5, mRNA sequence	AGENCOURT_16398600 NIH_MGC_227 Homo sapiens cDNA clone IMAGE:30717051 5, mRNA sequence	0.0807254	0.0268159	0.0001	0.0001	0.292797	0.0001	0.0105495	0.129584	0.14564	0.0001	0.0001	0.0588717	0.0001	0.0001	0.0001	0.0001	0.0001	0.0001
718	AGENCOURT_16496141 NIH_MGC_229 Homo sapiens cDNA clone IMAGE:30721503 5, mRNA sequence	AGENCOURT_16496141 NIH_MGC_229 Homo sapiens cDNA clone IMAGE:30721503 5, mRNA sequence	0.0745403	0.960029	0.0001	0.050675	0.0001	0.0001	0.262195	0.214923	0.0001	0.00958571	0.273546	0.189758	0.0263078	0.0001	0.0001	0.0001	0.0001	0.0001
719	AGENCOURT_26524076 NIH_MGC_212 Homo sapiens cDNA clone IMAGE:30924244 5, mRNA sequence	AGENCOURT_26524076 NIH_MGC_212 Homo sapiens cDNA clone IMAGE:30924244 5, mRNA sequence	0.173068	0.0001	0.483636	0.139431	0.22415	0.268658	0.426813	0.264046	0.369653	0.0591008	0.128789	0.0001	0.0001	0.234787	0.0162765	0.0630924	0.12513	0.342296
720	AGENCOURT_26524524 NIH_MGC_212 Homo sapiens cDNA clone IMAGE:30924188 5, mRNA sequence	AGENCOURT_26524524 NIH_MGC_212 Homo sapiens cDNA clone IMAGE:30924188 5, mRNA sequence	0.330292	0.0001	0.0001	0.0001	0.0980636	0.0001	0.0001	0.391448	0.0001	0.0345357	0.0001	0.0001	0.0526423	0.128214	0.0001	0.42212	0.0423617	0.498041
721	AGENCOURT_40974108 NIH_MGC_281 Homo sapiens cDNA clone IMAGE:7781834 3, mRNA sequence	AGENCOURT_40974108 NIH_MGC_281 Homo sapiens cDNA clone IMAGE:7781834 3, mRNA sequence	1.89576	1.65137	1.62329	1.52183	1.56111	1.53251	1.456	1.67411	1.81698	1.25607	1.41409	2.00934	1.30608	2.33903	1.17009	2.01348	1.14432	1.36968
722	AGENCOURT_40982220 NIH_MGC_279 Homo sapiens cDNA clone IMAGE:7777589 3, mRNA sequence	AGENCOURT_40982220 NIH_MGC_279 Homo sapiens cDNA clone IMAGE:7777589 3, mRNA sequence	0.948833	0.437312	0.328305	0.499225	1.12771	0.0329681	0.856082	0.646218	0.424041	0.891315	0.752108	1	0.482958	0.538399	0.389836	1.06177	0.871061	0.638166
723	AGENCOURT_6387749 NIH_MGC_71 Homo sapiens cDNA clone IMAGE:5529493 5, mRNA sequence	AGENCOURT_6387749 NIH_MGC_71 Homo sapiens cDNA clone IMAGE:5529493 5, mRNA sequence	0.405701	0.39619	0.0001	0.0748296	0.525874	0.331444	0.0001	0.267242	0.158693	0.338202	0.375715	0.503282	0.365098	0.618288	0.897416	0.00993032	0.0903088	0.442017
724	AGENCOURT_6394441 NIH_MGC_67 Homo sapiens cDNA clone IMAGE:5494253 5, mRNA sequence	AGENCOURT_6394441 NIH_MGC_67 Homo sapiens cDNA clone IMAGE:5494253 5, mRNA sequence	0.846065	0.600878	0.451107	0.791191	0.965207	1.04084	0.693943	0.214413	0.673326	0.483482	0.673454	0.427046	0.80067	0.630258	0.567979	1.25636	0.517788	0.900042
725	AGENCOURT_6399366 NIH_MGC_41 Homo sapiens cDNA clone IMAGE:5516479 5, mRNA sequence	AGENCOURT_6399366 NIH_MGC_41 Homo sapiens cDNA clone IMAGE:5516479 5, mRNA sequence	0.0001	0.113895	0.0001	0.0001	0.045047	0.0001	0.0547758	0.0001	0.174563	0.0001	0.142107	0.0001	0.0001	0.0001	0.0001	0.100756	0.0001	0.0001
726	AGENCOURT_6405565 NIH_MGC_85 Homo sapiens cDNA clone IMAGE:5500136 5, mRNA sequence	AGENCOURT_6405565 NIH_MGC_85 Homo sapiens cDNA clone IMAGE:5500136 5, mRNA sequence	0.245041	0.395031	0.354116	0.0001	0.0001	0.390848	0.0336513	0.617741	0.271101	0.52165	0.0001	0.100242	0.456141	0.465745	0.770331	0.451292	0.121357	0.632614
727	AGENCOURT_6411402 NIH_MGC_71 Homo sapiens cDNA clone IMAGE:5530423 5, mRNA sequence	AGENCOURT_6411402 NIH_MGC_71 Homo sapiens cDNA clone IMAGE:5530423 5, mRNA sequence	0.820128	1.74347	1.64052	1.22045	0.724807	0.86123	1.5408	1.71159	1.23195	1.01079	1.02735	0.876085	1.93227	1.38638	0.907518	1.98786	1.34237	1.42706
728	AGENCOURT_6414453 NIH_MGC_72 Homo sapiens cDNA clone IMAGE:5557164 5, mRNA sequence	AGENCOURT_6414453 NIH_MGC_72 Homo sapiens cDNA clone IMAGE:5557164 5, mRNA sequence	2.08951	2.32442	1.7366	1.74102	1.40318	2.0607	1.87367	1.10688	1.39027	1.15662	2.40917	1.44444	1.06684	1.98076	1.13628	2.46962	2.72196	2.45776
729	AGENCOURT_6417753 NIH_MGC_71 Homo sapiens cDNA clone IMAGE:5534210 5, mRNA sequence	AGENCOURT_6417753 NIH_MGC_71 Homo sapiens cDNA clone IMAGE:5534210 5, mRNA sequence	0.238676	0.371633	0.316695	0.810994	0.559844	0.609426	0.327409	0.689465	0.539199	0.592005	0.631492	1.14893	0.649837	0.5993	0.576028	0.312732	0.43446	0.797918
730	AGENCOURT_6423536 NIH_MGC_67 Homo sapiens cDNA clone IMAGE:5501158 5, mRNA sequence	AGENCOURT_6423536 NIH_MGC_67 Homo sapiens cDNA clone IMAGE:5501158 5, mRNA sequence	0.0001	0.0425222	0.0154323	0.220858	0.112172	0.0001	0.0001	0.0001	0.0001	0.458862	0.194944	0.228449	0.0001	0.0001	0.402511	0.464888	0.303968	0.368984
731	AGENCOURT_6424441 NIH_MGC_67 Homo sapiens cDNA clone IMAGE:5491374 5, mRNA sequence	AGENCOURT_6424441 NIH_MGC_67 Homo sapiens cDNA clone IMAGE:5491374 5, mRNA sequence	0.872742	0.854166	1.21431	1.07722	1.66767	0.863983	1.10177	1.16827	1.3232	1.21501	1.0212	0.707106	1.39554	1.02821	0.813985	1.0933	1.20567	0.381506
732	AGENCOURT_6437618 NIH_MGC_71 Homo sapiens cDNA clone IMAGE:5532913 5, mRNA sequence	AGENCOURT_6437618 NIH_MGC_71 Homo sapiens cDNA clone IMAGE:5532913 5, mRNA sequence	1.15869	0.727728	1.26952	1.37163	1.16604	0.870512	1.12341	1.22691	1.26827	0.554285	1.029	1.17771	0.689872	1.07431	1.16024	0.558101	0.401918	0.724285
733	AGENCOURT_6439308 NIH_MGC_71 Homo sapiens cDNA clone IMAGE:5531657 5, mRNA sequence	AGENCOURT_6439308 NIH_MGC_71 Homo sapiens cDNA clone IMAGE:5531657 5, mRNA sequence	0.288151	0.0001	0.0190319	0.152865	0.30682	0.272911	0.347345	0.344429	0.0001	0.186355	0.443873	0.390721	0.0406535	0.327044	0.0001	0.0445423	0.0001	0.41735
734	AGENCOURT_6447507 NIH_MGC_72 Homo sapiens cDNA clone IMAGE:5537558 5, mRNA sequence	AGENCOURT_6447507 NIH_MGC_72 Homo sapiens cDNA clone IMAGE:5537558 5, mRNA sequence	0.605394	0.719506	0.924649	0.652181	0.870373	0.594288	0.659867	0.920994	0.697014	0.592316	0.350744	1.38766	0.899327	0.301013	0.797831	0.0001	1.03099	0.695857
735	AGENCOURT_6458879 NIH_MGC_88 Homo sapiens cDNA clone IMAGE:5573560 5, mRNA sequence	AGENCOURT_6458879 NIH_MGC_88 Homo sapiens cDNA clone IMAGE:5573560 5, mRNA sequence	0.0001	0.0001	0.0001	0.0608074	0.0001	0.0001	0.0001	0.0001	0.340894	0.0001	0.118628	0.166761	0.291866	0.07151	0.183602	0.067035	0.291195	0.674177
736	AGENCOURT_6459703 NIH_MGC_67 Homo sapiens cDNA clone IMAGE:5581821 5, mRNA sequence	AGENCOURT_6459703 NIH_MGC_67 Homo sapiens cDNA clone IMAGE:5581821 5, mRNA sequence	0.0001	0.179602	0.209783	0.530366	0.32244	0.287046	0.0001	0.111157	0.35608	0.0320799	0.0001	0.232021	0.0001	0.508348	0.214157	0.224771	0.187005	0.0208579
737	AGENCOURT_6460538 NIH_MGC_88 Homo sapiens cDNA clone IMAGE:5561137 5, mRNA sequence	AGENCOURT_6460538 NIH_MGC_88 Homo sapiens cDNA clone IMAGE:5561137 5, mRNA sequence	0.0001	0.0001	0.0001	0.0001	0.0001	0.091379	0.0001	0.0429134	0.0117388	0.0001	0.0001	0.00417243	0.163418	0.0841285	0.02045	0.373539	0.0001	0.0951603
738	AGENCOURT_6469652 NIH_MGC_92 Homo sapiens cDNA clone IMAGE:5576382 5, mRNA sequence	AGENCOURT_6469652 NIH_MGC_92 Homo sapiens cDNA clone IMAGE:5576382 5, mRNA sequence	1.76457	1.88337	1.743	2.16119	0.915721	2.07588	1.57614	2.21501	1.32311	2.06668	1.0569	1.70023	2.63851	2.19324	2.67115	2.47443	1.58595	1.35822
739	AGENCOURT_6476596 NIH_MGC_88 Homo sapiens cDNA clone IMAGE:5562580 5, mRNA sequence	AGENCOURT_6476596 NIH_MGC_88 Homo sapiens cDNA clone IMAGE:5562580 5, mRNA sequence	0.0001	0.0001	0.0413917	0.297159	0.00145634	0.0001	0.0001	0.147121	0.0941808	0.6271	0.0001	0.0001	0.157674	0.0001	0.0001	0.373316	0.107742	0.131355
740	AGENCOURT_6480053 NIH_MGC_92 Homo sapiens cDNA clone IMAGE:5575564 5, mRNA sequence	AGENCOURT_6480053 NIH_MGC_92 Homo sapiens cDNA clone IMAGE:5575564 5, mRNA sequence	0.731748	0.508939	0.508138	0.492253	0.459128	0.782301	0.32685	0.344171	0.505369	0.639908	0.725694	0.382083	0.536509	0.60048	0.646822	0.259034	0.197377	0.255267
741	AGENCOURT_6481586 NIH_MGC_71 Homo sapiens cDNA clone IMAGE:5555572 5, mRNA sequence	AGENCOURT_6481586 NIH_MGC_71 Homo sapiens cDNA clone IMAGE:5555572 5, mRNA sequence	0.0001	0.52957	0.0001	0.0001	0.0001	0.132598	0.128938	0.442705	0.307468	0.0001	0.0001	0.0001	0.454628	0.752678	0.202888	0.535565	0.288395	0.350105
742	AGENCOURT_6493125 NIH_MGC_85 Homo sapiens cDNA clone IMAGE:5554482 5, mRNA sequence	AGENCOURT_6493125 NIH_MGC_85 Homo sapiens cDNA clone IMAGE:5554482 5, mRNA sequence	0.447446	0.64513	0.439536	0.20609	0.774837	0.979184	0.565364	0.416627	0.776496	0.467657	0.154825	0.785261	0.653579	0.736795	0.793666	0.12111	0.613691	0.726103
743	AGENCOURT_6494664 NIH_MGC_124 Homo sapiens cDNA clone IMAGE:5727402 5, mRNA sequence	AGENCOURT_6494664 NIH_MGC_124 Homo sapiens cDNA clone IMAGE:5727402 5, mRNA sequence	1.20342	1.07531	1.06305	0.786533	1.0425	0.527274	0.545094	0.683531	1.44547	1.15191	1.20137	0.991378	0.787752	0.85705	0.901037	0.828474	0.863944	1.13295
744	AGENCOURT_6499247 NIH_MGC_124 Homo sapiens cDNA clone IMAGE:5730527 5, mRNA sequence	AGENCOURT_6499247 NIH_MGC_124 Homo sapiens cDNA clone IMAGE:5730527 5, mRNA sequence	0.0001	0.713034	0.292856	0.656241	0.616214	0.283402	0.570435	0.0863141	0.188503	0.0763872	0.089262	0.729333	0.165074	0.317474	0.341793	0.644225	1.09582	0.104296
745	AGENCOURT_6499686 NIH_MGC_124 Homo sapiens cDNA clone IMAGE:5728754 5, mRNA sequence	AGENCOURT_6499686 NIH_MGC_124 Homo sapiens cDNA clone IMAGE:5728754 5, mRNA sequence	0.147695	0.310156	0.041508	0.113352	0.255799	0.149122	0.0001	0.0001	0.0001	0.179815	0.0001	0.0001	0.13128	0.204726	0.0001	0.0001	0.188204	0.252507
746	AGENCOURT_6500689 NIH_MGC_124 Homo sapiens cDNA clone IMAGE:5729777 5, mRNA sequence	AGENCOURT_6500689 NIH_MGC_124 Homo sapiens cDNA clone IMAGE:5729777 5, mRNA sequence	0.333415	0.0001	0.0454709	0.0001	0.658352	0.0001	0.173722	0.100841	0.261308	0.372773	0.426437	0.502052	0.30168	0.0001	0.0283244	0.450957	0.134278	0.465933
747	AGENCOURT_6505119 NIH_MGC_125 Homo sapiens cDNA clone IMAGE:5588241 5, mRNA sequence	AGENCOURT_6505119 NIH_MGC_125 Homo sapiens cDNA clone IMAGE:5588241 5, mRNA sequence	1.07197	1.42352	1.77248	2.05658	2.08305	1.48952	0.816817	2.30066	1.6818	1.19318	1.93574	0.841219	2.23392	2.44205	2.11415	2.25216	1.58506	1.80977
748	AGENCOURT_6508123 NIH_MGC_67 Homo sapiens cDNA clone IMAGE:5578583 5, mRNA sequence	AGENCOURT_6508123 NIH_MGC_67 Homo sapiens cDNA clone IMAGE:5578583 5, mRNA sequence	0.250929	0.0933264	0.131207	0.0460756	0.0001	0.189608	0.0001	0.0001	0.0001	0.0001	0.173824	0.0001	0.0594057	0.0001	0.0001	0.122818	0.0001	0.111151
749	AGENCOURT_6541419 NIH_MGC_88 Homo sapiens cDNA clone IMAGE:5550352 5, mRNA sequence	AGENCOURT_6541419 NIH_MGC_88 Homo sapiens cDNA clone IMAGE:5550352 5, mRNA sequence	0.29633	0.280956	0.246031	0.0001	0.295656	0.0001	0.367433	0.0001	0.313181	0.0542519	0.738391	0.0001	0.0001	0.0001	0.193125	0.164225	0.403318	0.307729
750	AGENCOURT_6541583 NIH_MGC_88 Homo sapiens cDNA clone IMAGE:5740514 5, mRNA sequence	AGENCOURT_6541583 NIH_MGC_88 Homo sapiens cDNA clone IMAGE:5740514 5, mRNA sequence	0.264728	0.443892	0.558796	0.567043	0.501648	0.60782	0.463209	0.798805	0.168604	0.748227	0.206412	0.554562	0.607523	0.36241	0.510113	0.820466	0.343991	0.242639
751	AGENCOURT_6541901 NIH_MGC_88 Homo sapiens cDNA clone IMAGE:5740510 5, mRNA sequence	AGENCOURT_6541901 NIH_MGC_88 Homo sapiens cDNA clone IMAGE:5740510 5, mRNA sequence	0.0250552	0.0363439	0.387575	0.0001	0.0001	0.302156	0.0001	0.0001	0.0001	0.0001	0.0312636	0.0001	0.0001	0.0001	0.148695	0.204032	0.515554	0.0001
752	AGENCOURT_6542376 NIH_MGC_119 Homo sapiens cDNA clone IMAGE:5742676 5, mRNA sequence	AGENCOURT_6542376 NIH_MGC_119 Homo sapiens cDNA clone IMAGE:5742676 5, mRNA sequence	0.411638	0.333369	0.246672	0.118687	0.77131	0.124903	0.470769	0.47826	0.38783	0.351908	1.07864	0.703688	0.34055	0.190604	0.587774	0.568317	0.311432	0.451467
753	AGENCOURT_6542463 NIH_MGC_119 Homo sapiens cDNA clone IMAGE:5742825 5, mRNA sequence	AGENCOURT_6542463 NIH_MGC_119 Homo sapiens cDNA clone IMAGE:5742825 5, mRNA sequence	0.538393	0.286534	0.69003	0.425022	1.13358	0.222689	0.691793	0.146545	0.699418	0.0641236	0.465061	0.863918	0.4259	0.179353	0.619657	0.818321	0.15485	0.966639
754	AGENCOURT_6542472 NIH_MGC_119 Homo sapiens cDNA clone IMAGE:5742682 5, mRNA sequence	AGENCOURT_6542472 NIH_MGC_119 Homo sapiens cDNA clone IMAGE:5742682 5, mRNA sequence	0.573859	0.744551	1.43191	1.01105	0.824293	0.324271	0.798383	0.764676	1.83636	0.897427	1.19888	0.261843	0.789083	0.246868	0.259737	0.510851	0.85465	1.19773
755	AGENCOURT_6542607 NIH_MGC_119 Homo sapiens cDNA clone IMAGE:5742834 5, mRNA sequence	AGENCOURT_6542607 NIH_MGC_119 Homo sapiens cDNA clone IMAGE:5742834 5, mRNA sequence	0.223481	0.0485252	0.0221037	0.536994	0.513693	0.822055	0.405784	0.197012	0.574124	0.0714177	0.445193	0.311163	0.0001	0.120939	0.0657245	0.468664	0.190991	0.249457
756	AGENCOURT_6542628 NIH_MGC_119 Homo sapiens cDNA clone IMAGE:5742979 5, mRNA sequence	AGENCOURT_6542628 NIH_MGC_119 Homo sapiens cDNA clone IMAGE:5742979 5, mRNA sequence	0.0920173	0.200033	0.61082	0.0001	0.249509	0.0001	0.129219	0.238447	0.222135	0.0001	0.386314	0.0001	0.0001	0.0001	0.0001	0.000390144	0.16924	0.0001
757	AGENCOURT_6546687 NIH_MGC_119 Homo sapiens cDNA clone IMAGE:5742531 5, mRNA sequence	AGENCOURT_6546687 NIH_MGC_119 Homo sapiens cDNA clone IMAGE:5742531 5, mRNA sequence	0.673838	1.03422	0.761647	0.843252	0.830877	0.775156	0.940059	0.787366	0.603691	0.853338	1.08536	0.750771	1.29463	0.555112	0.354112	0.825937	1.04763	1.19755
758	AGENCOURT_6552744 NIH_MGC_85 Homo sapiens cDNA clone IMAGE:5551930 5, mRNA sequence	AGENCOURT_6552744 NIH_MGC_85 Homo sapiens cDNA clone IMAGE:5551930 5, mRNA sequence	3.20338	2.94123	2.01061	3.19183	3.07972	4.36841	3.03629	3.06537	2.72628	3.62245	2.66349	3.13709	4.03368	3.12163	2.50676	3.15554	3.65725	3.76056
759	AGENCOURT_6553853 NIH_MGC_71 Homo sapiens cDNA clone IMAGE:5555887 5, mRNA sequence	AGENCOURT_6553853 NIH_MGC_71 Homo sapiens cDNA clone IMAGE:5555887 5, mRNA sequence	0.580479	0.612879	0.654184	0.63185	0.44459	0.258844	0.258752	0.38484	0.0001	0.309249	0.128454	0.0893108	0.389658	1.01684	0.128767	0.0125045	0.351199	0.0001
760	AGENCOURT_6560072 NIH_MGC_119 Homo sapiens cDNA clone IMAGE:5742196 5, mRNA sequence	AGENCOURT_6560072 NIH_MGC_119 Homo sapiens cDNA clone IMAGE:5742196 5, mRNA sequence	0.777436	0.794678	0.467649	0.641706	0.463272	0.604119	0.585464	0.715598	0.644637	0.884619	0.581957	0.436446	0.2667	0.679015	0.600519	0.669585	0.802244	0.667975
761	AGENCOURT_6563847 NIH_MGC_119 Homo sapiens cDNA clone IMAGE:5744832 5, mRNA sequence	AGENCOURT_6563847 NIH_MGC_119 Homo sapiens cDNA clone IMAGE:5744832 5, mRNA sequence	0.415453	0.0001	0.0001	0.146835	0.278444	0.0001	0.0001	0.182474	0.68069	0.353376	0.224303	0.303047	0.0871376	0.334719	0.00368877	0.0001	0.0001	0.330389
762	AGENCOURT_6564648 NIH_MGC_119 Homo sapiens cDNA clone IMAGE:5744114 5, mRNA sequence	AGENCOURT_6564648 NIH_MGC_119 Homo sapiens cDNA clone IMAGE:5744114 5, mRNA sequence	0.167665	0.109068	0.270332	0.0001	0.287707	0.360917	0.010115	0.122289	0.32418	0.419069	0.211108	0.779395	0.0001	0.213845	0.54515	1.11778	0.30765	0.387923
763	AGENCOURT_6564951 NIH_MGC_119 Homo sapiens cDNA clone IMAGE:5744085 5, mRNA sequence	AGENCOURT_6564951 NIH_MGC_119 Homo sapiens cDNA clone IMAGE:5744085 5, mRNA sequence	0.198384	0.0001	0.0001	0.0001	0.0365262	0.141357	0.0001	0.228207	0.0001	0.0570704	0.0001	0.0001	0.183285	0.0001	0.0912411	0.582286	0.0001	0.0425553
764	AGENCOURT_6573785 NIH_MGC_98 Homo sapiens cDNA clone IMAGE:5476907 5, mRNA sequence	AGENCOURT_6573785 NIH_MGC_98 Homo sapiens cDNA clone IMAGE:5476907 5, mRNA sequence	0.0001	1.60394	0.0731787	1.21078	0.40595	0.170588	0.344326	0.188282	0.182248	0.609362	0.4035	0.549335	0.862728	0.0001	0.528162	0.652397	1.24093	0.19191
765	AGENCOURT_6574940 NIH_MGC_124 Homo sapiens cDNA clone IMAGE:5732384 5, mRNA sequence	AGENCOURT_6574940 NIH_MGC_124 Homo sapiens cDNA clone IMAGE:5732384 5, mRNA sequence	0.226115	0.0001	0.0297049	0.0001	0.12708	0.207977	0.401891	0.0001	0.612196	0.369784	0.0001	0.0001	0.450163	0.0933531	0.0001	0.492496	0.117626	0.0001
766	AGENCOURT_6604092 NIH_MGC_125 Homo sapiens cDNA clone IMAGE:5591460 5, mRNA sequence	AGENCOURT_6604092 NIH_MGC_125 Homo sapiens cDNA clone IMAGE:5591460 5, mRNA sequence	1.0726	0.572864	0.918954	0.373178	1.36842	0.943332	1.10096	1.16941	0.277175	1.05312	0.165969	0.530635	0.342654	1.25165	0.466864	0.630011	1.01158	0.79478
767	AGENCOURT_6611001 NIH_MGC_98 Homo sapiens cDNA clone IMAGE:5431204 5, mRNA sequence	AGENCOURT_6611001 NIH_MGC_98 Homo sapiens cDNA clone IMAGE:5431204 5, mRNA sequence	0.0001	0.0001	0.446243	0.0335196	0.0398787	0.0001	0.0001	0.0001	0.235522	0.0781673	0.0001	0.0001	0.00843614	0.0001	0.0001	0.0001	0.175667	0.461004
768	AGENCOURT_6615259 NIH_MGC_113 Homo sapiens cDNA clone IMAGE:5480040 5, mRNA sequence	AGENCOURT_6615259 NIH_MGC_113 Homo sapiens cDNA clone IMAGE:5480040 5, mRNA sequence	0.498462	0.533128	0.133215	0.531401	0.22679	0.237185	0.0001	0.194797	0.0001	0.510575	0.419972	0.775891	0.493774	0.421935	0.189343	0.518675	0.386727	0.309151
769	AGENCOURT_6622122 NIH_MGC_125 Homo sapiens cDNA clone IMAGE:5721951 5, mRNA sequence	AGENCOURT_6622122 NIH_MGC_125 Homo sapiens cDNA clone IMAGE:5721951 5, mRNA sequence	0.135984	0.0001	0.267637	0.076739	0.0802742	0.80976	0.0001	0.0001	0.0001	0.0001	0.668501	0.292579	0.244507	0.190451	0.691712	0.103334	0.463326	0.0795456
770	AGENCOURT_6622298 NIH_MGC_124 Homo sapiens cDNA clone IMAGE:5734994 5, mRNA sequence	AGENCOURT_6622298 NIH_MGC_124 Homo sapiens cDNA clone IMAGE:5734994 5, mRNA sequence	0.739643	0.667269	0.765502	0.487973	0.372242	0.381044	1.11884	0.889086	0.475396	0.104259	0.762046	0.445931	0.219569	0.483032	0.452412	0.544966	0.439204	0.710229
771	AGENCOURT_6641203 NIH_MGC_68 Homo sapiens cDNA clone IMAGE:5735989 5, mRNA sequence	AGENCOURT_6641203 NIH_MGC_68 Homo sapiens cDNA clone IMAGE:5735989 5, mRNA sequence	0.475159	0.257584	0.548064	0.615415	0.754293	0.270408	0.616683	0.191036	0.0001	0.422998	0.389407	0.0613234	0.658371	0.459015	0.315923	0.629523	0.445637	0.617341
772	AGENCOURT_6644733 NIH_MGC_122 Homo sapiens cDNA clone IMAGE:5766924 5, mRNA sequence	AGENCOURT_6644733 NIH_MGC_122 Homo sapiens cDNA clone IMAGE:5766924 5, mRNA sequence	0.415942	0.470576	0.0929953	0.342442	0.312958	0.148	0.30004	0.511622	0.963524	0.317287	0.288911	0.214965	0.876738	0.498486	0.48511	0.603738	0.434206	0.827364
773	AGENCOURT_6698525 NIH_MGC_72 Homo sapiens cDNA clone IMAGE:5558021 5, mRNA sequence	AGENCOURT_6698525 NIH_MGC_72 Homo sapiens cDNA clone IMAGE:5558021 5, mRNA sequence	0.0001	0.0001	0.0831711	0.166502	0.0001	0.0001	0.0001	0.0953238	0.134518	0.0001	0.543158	0.0001	0.582787	0.357231	0.216145	0.00720236	0.0227876	0.290853
774	AGENCOURT_6698730 NIH_MGC_72 Homo sapiens cDNA clone IMAGE:5557986 5, mRNA sequence	AGENCOURT_6698730 NIH_MGC_72 Homo sapiens cDNA clone IMAGE:5557986 5, mRNA sequence	0.186731	0.254079	0.0001	0.113562	0.179962	0.0001	0.151732	0.0001	0.0001	0.0001	0.0371772	0.0001	0.300029	0.0001	0.0001	0.0001	0.0798444	0.0001
775	AGENCOURT_6699305 NIH_MGC_72 Homo sapiens cDNA clone IMAGE:5557542 5, mRNA sequence	AGENCOURT_6699305 NIH_MGC_72 Homo sapiens cDNA clone IMAGE:5557542 5, mRNA sequence	0.0940829	0.0001	0.0001	0.0001	0.0001	0.0001	0.0001	0.0630412	0.394589	0.0001	0.137555	0.150013	0.0001	0.0001	0.0001	0.311289	0.478438	0.0540321
776	AGENCOURT_6699788 NIH_MGC_121 Homo sapiens cDNA clone IMAGE:5770020 5, mRNA sequence	AGENCOURT_6699788 NIH_MGC_121 Homo sapiens cDNA clone IMAGE:5770020 5, mRNA sequence	0.0001	0.0001	0.0001	0.13585	0.060255	0.0001	0.162764	0.175639	0.0142141	0.485124	0.426496	0.581807	0.0001	0.154197	0.0001	0.345161	0.138666	0.654661
777	AGENCOURT_6707848 NIH_MGC_115 Homo sapiens cDNA clone IMAGE:5753022 5, mRNA sequence	AGENCOURT_6707848 NIH_MGC_115 Homo sapiens cDNA clone IMAGE:5753022 5, mRNA sequence	0.965899	0.816932	0.990306	0.717103	0.783803	0.58196	0.918054	0.719435	1.14398	0.499947	0.651423	0.812481	0.270606	0.971229	0.616238	0.997893	0.628603	0.74821
778	AGENCOURT_6708170 NIH_MGC_120 Homo sapiens cDNA clone IMAGE:5749586 5, mRNA sequence	AGENCOURT_6708170 NIH_MGC_120 Homo sapiens cDNA clone IMAGE:5749586 5, mRNA sequence	0.0001	0.0001	0.143143	0.242727	0.0001	0.887168	0.0001	0.0810234	0.0001	0.0001	0.0001	0.121471	0.0001	0.0001	0.109323	0.0001	0.0001	0.033256
779	AGENCOURT_6763016 NIH_MGC_118 Homo sapiens cDNA clone IMAGE:5756116 5, mRNA sequence	AGENCOURT_6763016 NIH_MGC_118 Homo sapiens cDNA clone IMAGE:5756116 5, mRNA sequence	0.364706	0.175743	0.10448	0.0407388	0.243891	0.159339	0.0001	0.31451	1.27173	0.433252	0.459685	0.218375	0.0001	0.431404	0.385946	0.603534	0.514213	0.815122
780	AGENCOURT_6763299 NIH_MGC_118 Homo sapiens cDNA clone IMAGE:5756373 5, mRNA sequence	AGENCOURT_6763299 NIH_MGC_118 Homo sapiens cDNA clone IMAGE:5756373 5, mRNA sequence	0.0001	0.384242	0.227995	0.275544	0.0001	0.422573	0.0001	0.0001	0.0001	0.0001	0.0001	0.0001	0.128292	0.0001	0.666311	0.251816	0.261835	0.72904
781	AGENCOURT_6795541 NIH_MGC_47 Homo sapiens cDNA clone IMAGE:5802062 5, mRNA sequence	AGENCOURT_6795541 NIH_MGC_47 Homo sapiens cDNA clone IMAGE:5802062 5, mRNA sequence	5.3399	5.97973	4.05435	4.8825	3.60103	5.13139	6.97157	5.06805	4.01546	6.65167	4.48181	5.47252	5.93443	3.24414	4.54613	4.23591	6.5864	3.7743
782	AGENCOURT_6796764 NIH_MGC_85 Homo sapiens cDNA clone IMAGE:5787673 5, mRNA sequence	AGENCOURT_6796764 NIH_MGC_85 Homo sapiens cDNA clone IMAGE:5787673 5, mRNA sequence	0.291975	0.226602	0.571092	0.130888	0.674133	0.381617	0.427122	0.513518	0.523489	0.344887	0.313517	0.257298	0.127964	0.407727	0.715235	0.803521	0.634188	0.378154
783	AGENCOURT_6808690 NIH_MGC_71 Homo sapiens cDNA clone IMAGE:5784700 5, mRNA sequence	AGENCOURT_6808690 NIH_MGC_71 Homo sapiens cDNA clone IMAGE:5784700 5, mRNA sequence	5.23637	7.19707	5.59293	8.39704	5.73804	9.7424	4.26854	6.82337	5.20271	9.71153	7.49926	8.58701	8.55636	8.14802	11.1888	6.99589	2.72143	7.74055
784	AGENCOURT_6808794 NIH_MGC_71 Homo sapiens cDNA clone IMAGE:5784515 5, mRNA sequence	AGENCOURT_6808794 NIH_MGC_71 Homo sapiens cDNA clone IMAGE:5784515 5, mRNA sequence	3.15081	3.20329	2.03163	2.36085	3.35959	2.29616	3.10556	2.83622	2.12652	2.20686	2.8753	2.64958	1.87266	2.62153	3.12111	2.26449	2.20009	3.21298
785	AGENCOURT_6824128 NIH_MGC_127 Homo sapiens cDNA clone IMAGE:5810498 5, mRNA sequence	AGENCOURT_6824128 NIH_MGC_127 Homo sapiens cDNA clone IMAGE:5810498 5, mRNA sequence	0.124537	0.923849	0.282351	0.694163	0.980377	0.43182	0.68643	0.721775	0.0444052	0.225473	0.594475	0.5054	0.359155	0.451498	0.479709	0.660496	0.221006	0.648669
786	AGENCOURT_6824394 NIH_MGC_127 Homo sapiens cDNA clone IMAGE:5810395 5, mRNA sequence	AGENCOURT_6824394 NIH_MGC_127 Homo sapiens cDNA clone IMAGE:5810395 5, mRNA sequence	0.0721375	0.0001	0.0001	0.0001	0.0001	0.0001	0.0001	0.0001	0.619585	0.221137	0.0001	0.0001	0.0001	0.014628	0.0001	0.030707	0.0001	0.0001
787	AGENCOURT_6830168 NIH_MGC_106 Homo sapiens cDNA clone IMAGE:5936334 5, mRNA sequence	AGENCOURT_6830168 NIH_MGC_106 Homo sapiens cDNA clone IMAGE:5936334 5, mRNA sequence	0.0765535	0.127386	0.252611	0.0737268	0.382493	0.115505	0.346444	0.249079	0.38176	0.385825	0.42598	0.933915	0.412289	0.506697	0.45031	0.0941251	0.214948	0.325345
788	AGENCOURT_7025310 NIH_MGC_126 Homo sapiens cDNA clone IMAGE:5809748 5, mRNA sequence	AGENCOURT_7025310 NIH_MGC_126 Homo sapiens cDNA clone IMAGE:5809748 5, mRNA sequence	0.0001	0.234606	0.105484	0.0001	0.0001	0.0001	0.0947309	0.222996	0.36121	0.0001	0.0001	0.0001	0.325971	0.0001	0.231147	0.520843	0.0001	0.0001
789	AGENCOURT_7256933 NIH_MGC_68 Homo sapiens cDNA clone IMAGE:5773707 5, mRNA sequence	AGENCOURT_7256933 NIH_MGC_68 Homo sapiens cDNA clone IMAGE:5773707 5, mRNA sequence	0.0735322	0.0001	0.32122	0.432743	0.24742	0.274639	0.394643	0.285429	0.165299	0.0374111	0.107603	0.478958	0.0001	0.0683073	0.392424	0.0001	0.0133435	0.0325068
790	AGENCOURT_7256992 NIH_MGC_68 Homo sapiens cDNA clone IMAGE:5773974 5, mRNA sequence	AGENCOURT_7256992 NIH_MGC_68 Homo sapiens cDNA clone IMAGE:5773974 5, mRNA sequence	1.85396	1.32704	1.36077	0.998058	2.04232	0.991187	1.02306	1.64301	2.17681	2.21893	1.22414	1.77745	1.28958	1.0236	0.807824	1.68099	1.50881	1.5133
791	AGENCOURT_7543948 NIH_MGC_92 Homo sapiens cDNA clone IMAGE:6067074 5, mRNA sequence	AGENCOURT_7543948 NIH_MGC_92 Homo sapiens cDNA clone IMAGE:6067074 5, mRNA sequence	0.950072	0.254011	0.449361	1.0914	0.496696	0.226668	0.0001	0.749098	0.594786	0.662475	0.0001	0.0335308	2.25727	1.28863	0.773327	1.37485	1.30332	0.727032
792	AGENCOURT_7549809 NIH_MGC_68 Homo sapiens cDNA clone IMAGE:6057678 5, mRNA sequence	AGENCOURT_7549809 NIH_MGC_68 Homo sapiens cDNA clone IMAGE:6057678 5, mRNA sequence	1.29181	1.56637	1.33387	2.0987	1.89623	1.5377	1.61458	1.80184	1.51215	1.90236	2.21536	0.330549	2.09019	1.25722	1.96112	1.55798	1.56554	1.24076
793	AGENCOURT_7550923 NIH_MGC_72 Homo sapiens cDNA clone IMAGE:6066297 5, mRNA sequence	AGENCOURT_7550923 NIH_MGC_72 Homo sapiens cDNA clone IMAGE:6066297 5, mRNA sequence	0.138326	0.609226	0.172728	0.0874934	0.336371	0.0027383	0.0806012	0.284615	0.397072	0.462585	0.0001	0.0001	0.0001	0.00195813	0.0823269	0.854423	0.0001	0.0001
794	AGENCOURT_7566146 NIH_MGC_92 Homo sapiens cDNA clone IMAGE:6043609 5, mRNA sequence	AGENCOURT_7566146 NIH_MGC_92 Homo sapiens cDNA clone IMAGE:6043609 5, mRNA sequence	0.460148	0.697944	0.409765	0.776645	0.158621	0.553523	0.49357	0.444768	0.282548	0.36943	0.659715	0.292158	1.6954	0.838667	0.737946	0.367239	0.568964	0.546434
795	AGENCOURT_7575792 NIH_MGC_72 Homo sapiens cDNA clone IMAGE:6047487 5, mRNA sequence	AGENCOURT_7575792 NIH_MGC_72 Homo sapiens cDNA clone IMAGE:6047487 5, mRNA sequence	0.0001	0.0711088	0.112078	0.0001	0.319933	0.194444	0.334578	0.0922323	0.0001	0.0829047	0.134891	0.117066	0.186199	0.046244	1.02235	0.212209	0.387566	0.176471
796	AGENCOURT_7582837 NIH_MGC_92 Homo sapiens cDNA clone IMAGE:6044817 5, mRNA sequence	AGENCOURT_7582837 NIH_MGC_92 Homo sapiens cDNA clone IMAGE:6044817 5, mRNA sequence	0.313472	0.167029	0.0001	0.17281	0.502508	0.0001	0.174276	0.0001	0.391643	0.0173083	0.0001	0.0459098	0.234177	0.0836464	0.0001	0.200412	0.0001	0.0001
797	AGENCOURT_7589011 NIH_MGC_68 Homo sapiens cDNA clone IMAGE:6070385 5, mRNA sequence	AGENCOURT_7589011 NIH_MGC_68 Homo sapiens cDNA clone IMAGE:6070385 5, mRNA sequence	0.0001	0.0001	0.0001	0.0001	0.0001	0.0001	0.0001	0.0001	0.0001	0.0001	0.0001	0.0001	0.202637	0.0001	0.0001	0.0001	0.301693	0.266703
798	AGENCOURT_7590873 NIH_MGC_72 Homo sapiens cDNA clone IMAGE:6065319 5, mRNA sequence	AGENCOURT_7590873 NIH_MGC_72 Homo sapiens cDNA clone IMAGE:6065319 5, mRNA sequence	0.284052	0.511185	0.815759	0.507983	1.05723	0.847864	1.66466	0.972678	0.940839	0.439103	0.672676	1.05247	0.663007	1.15058	0.202805	0.667907	0.706329	1.07574
799	AGENCOURT_7594780 NIH_MGC_72 Homo sapiens cDNA clone IMAGE:6062616 5, mRNA sequence	AGENCOURT_7594780 NIH_MGC_72 Homo sapiens cDNA clone IMAGE:6062616 5, mRNA sequence	0.00116625	0.310007	0.569044	0.0910729	0.417189	0.0001	0.241961	0.0001	0.216704	0.0001	0.0664473	0.0001	0.0001	0.130108	0.198708	0.0001	0.0001	0.0901483
800	AGENCOURT_7723555 NIH_MGC_72 Homo sapiens cDNA clone IMAGE:6050787 5, mRNA sequence	AGENCOURT_7723555 NIH_MGC_72 Homo sapiens cDNA clone IMAGE:6050787 5, mRNA sequence	0.0993901	0.0001	0.0834614	0.0510006	0.304871	0.0001	0.0001	0.0001	0.0001	0.0001	0.0001	0.0001	0.166403	0.047286	0.00566557	0.0462717	0.0876635	0.102
801	AGENCOURT_7751266 NIH_MGC_72 Homo sapiens cDNA clone IMAGE:6062446 5, mRNA sequence	AGENCOURT_7751266 NIH_MGC_72 Homo sapiens cDNA clone IMAGE:6062446 5, mRNA sequence	0.0001	0.0496737	0.117318	0.223645	0.0001	0.0001	0.0439527	0.232718	0.00624137	0.329731	0.212498	0.0288023	0.0001	0.613713	0.291965	0.0001	0.0001	0.200232
802	AGENCOURT_7761579 NIH_MGC_70 Homo sapiens cDNA clone IMAGE:6020085 5, mRNA sequence	AGENCOURT_7761579 NIH_MGC_70 Homo sapiens cDNA clone IMAGE:6020085 5, mRNA sequence	0.525011	4.00592	3.13737	5.48322	3.63783	1.98203	2.02226	4.46488	5.45443	5.46189	3.67506	2.88362	5.06114	2.91635	4.57961	3.64388	2.14195	1.75453
803	AGENCOURT_7782569 NIH_MGC_67 Homo sapiens cDNA clone IMAGE:6137082 5, mRNA sequence	AGENCOURT_7782569 NIH_MGC_67 Homo sapiens cDNA clone IMAGE:6137082 5, mRNA sequence	0.0001	0.425065	0.0001	0.244665	0.191572	0.219058	0.0784288	0.0374234	0.132676	0.565149	0.193512	0.254494	0.0704386	0.0643058	0.392048	0.0001	0.42969	0.968284
804	AGENCOURT_7836781 NIH_MGC_82 Homo sapiens cDNA clone IMAGE:6102029 5, mRNA sequence	AGENCOURT_7836781 NIH_MGC_82 Homo sapiens cDNA clone IMAGE:6102029 5, mRNA sequence	0.626778	0.306785	0.0001	0.0001	0.0001	0.0001	0.281601	0.829088	0.561429	0.17524	0.0001	0.287802	0.0001	0.561825	0.46421	0.56432	0.0001	0.100797
805	AGENCOURT_7836963 NIH_MGC_82 Homo sapiens cDNA clone IMAGE:6102160 5, mRNA sequence	AGENCOURT_7836963 NIH_MGC_82 Homo sapiens cDNA clone IMAGE:6102160 5, mRNA sequence	0.492518	0.257484	0.496035	0.507469	0.313163	0.418837	0.0554342	0.1273	0.141549	0.57065	0.722488	0.622915	0.269734	0.329578	1.01191	0.569052	0.426681	0.248195
806	AGENCOURT_7838645 NIH_MGC_82 Homo sapiens cDNA clone IMAGE:6101461 5, mRNA sequence	AGENCOURT_7838645 NIH_MGC_82 Homo sapiens cDNA clone IMAGE:6101461 5, mRNA sequence	0.145266	0.462186	0.28261	0.758353	0.260556	0.199489	0.204023	0.318947	0.135581	0.0001	0.0896446	0.0001	0.28868	0.376046	0.581671	0.473593	0.775872	0.79631
807	AGENCOURT_7889435 NIH_MGC_67 Homo sapiens cDNA clone IMAGE:6142382 5, mRNA sequence	AGENCOURT_7889435 NIH_MGC_67 Homo sapiens cDNA clone IMAGE:6142382 5, mRNA sequence	0.0001	0.10265	0.118512	0.186724	0.244702	0.0001	0.242558	0.630673	0.16276	0.252562	0.400855	0.463193	0.325715	0.668473	0.29535	0.710818	0.223028	0.197422
808	AGENCOURT_7889662 NIH_MGC_71 Homo sapiens cDNA clone IMAGE:6175704 5, mRNA sequence	AGENCOURT_7889662 NIH_MGC_71 Homo sapiens cDNA clone IMAGE:6175704 5, mRNA sequence	0.0001	0.0771422	0.0489586	0.0001	0.0241444	0.0001	0.0001	0.37397	0.109128	0.154184	0.323713	0.269843	0.0808219	0.335726	0.0001	0.0001	0.587771	0.0001
809	AGENCOURT_7901653 NIH_MGC_82 Homo sapiens cDNA clone IMAGE:6104535 5, mRNA sequence	AGENCOURT_7901653 NIH_MGC_82 Homo sapiens cDNA clone IMAGE:6104535 5, mRNA sequence	0.0682563	0.0001	0.416433	0.0001	0.104832	0.347665	0.407737	0.202779	0.27933	0.148765	0.0128076	0.356344	0.0918462	0.0500092	0.0261579	0.159054	0.161337	0.219914
810	AGENCOURT_7902921 NIH_MGC_72 Homo sapiens cDNA clone IMAGE:6158010 5, mRNA sequence	AGENCOURT_7902921 NIH_MGC_72 Homo sapiens cDNA clone IMAGE:6158010 5, mRNA sequence	0.0001	0.0001	0.155244	0.340444	0.115169	0.0001	0.0355831	0.0001	0.0001	0.0001	0.0001	0.0001	0.0001	0.00609391	0.0001	0.0001	0.0748509	0.0001
811	AGENCOURT_7905552 NIH_MGC_82 Homo sapiens cDNA clone IMAGE:6105561 5, mRNA sequence	AGENCOURT_7905552 NIH_MGC_82 Homo sapiens cDNA clone IMAGE:6105561 5, mRNA sequence	0.193268	0.195568	0.320424	0.242572	0.27254	0.0001	0.190029	0.386581	0.190912	0.297863	0.653302	0.0001	0.0001	0.323741	0.145872	0.216932	0.279746	0.20518
812	AGENCOURT_7906098 NIH_MGC_82 Homo sapiens cDNA clone IMAGE:6104875 5, mRNA sequence	AGENCOURT_7906098 NIH_MGC_82 Homo sapiens cDNA clone IMAGE:6104875 5, mRNA sequence	0.0783447	0.0001	0.498173	0.27907	0.241879	0.0724826	0.0001	0.389884	0.807365	0.637105	0.659902	0.120932	0.387133	0.197037	0.428256	0.224266	0.015581	0.0390226
813	AGENCOURT_7906333 NIH_MGC_82 Homo sapiens cDNA clone IMAGE:6103945 5, mRNA sequence	AGENCOURT_7906333 NIH_MGC_82 Homo sapiens cDNA clone IMAGE:6103945 5, mRNA sequence	0.576794	0.170577	0.573598	0.188339	0.466654	0.22753	0.0001	0.440669	0.45988	0.373486	0.265829	0.0263252	0.275468	0.498924	0.344856	0.254347	0.202205	0.0986058
814	AGENCOURT_7906478 NIH_MGC_82 Homo sapiens cDNA clone IMAGE:6104002 5, mRNA sequence	AGENCOURT_7906478 NIH_MGC_82 Homo sapiens cDNA clone IMAGE:6104002 5, mRNA sequence	0.466941	0.83795	0.620584	0.858108	1.08375	0.660029	0.529729	0.986688	0.0001	0.540847	0.904622	0.664963	0.516296	1.15535	0.696644	0.59952	1.89851	1.45769
815	AGENCOURT_7907829 NIH_MGC_82 Homo sapiens cDNA clone IMAGE:6103775 5, mRNA sequence	AGENCOURT_7907829 NIH_MGC_82 Homo sapiens cDNA clone IMAGE:6103775 5, mRNA sequence	0.0001	0.0848163	0.0001	0.122232	0.140303	0.355442	0.204093	0.419545	0.0001	0.0311744	0.545206	0.310242	0.0001	0.0836537	0.431028	0.14595	0.277719	0.0001
816	AGENCOURT_7908322 NIH_MGC_82 Homo sapiens cDNA clone IMAGE:6102573 5, mRNA sequence	AGENCOURT_7908322 NIH_MGC_82 Homo sapiens cDNA clone IMAGE:6102573 5, mRNA sequence	0.543787	0.944125	0.901615	0.518515	1.27852	0.285967	0.95485	0.477062	0.874895	0.168682	0.409907	0.849411	1.18636	0.761844	0.917959	0.527983	0.951827	0.353064
817	AGENCOURT_7908403 NIH_MGC_82 Homo sapiens cDNA clone IMAGE:6105218 5, mRNA sequence	AGENCOURT_7908403 NIH_MGC_82 Homo sapiens cDNA clone IMAGE:6105218 5, mRNA sequence	0.64001	0.583406	1.34219	0.632995	1.11861	0.668899	1.04236	0.504621	1.19452	0.590336	0.634564	0.981109	0.767493	0.967761	1.1624	0.98395	1.03365	0.474603
818	AGENCOURT_7908413 NIH_MGC_82 Homo sapiens cDNA clone IMAGE:6105099 5, mRNA sequence	AGENCOURT_7908413 NIH_MGC_82 Homo sapiens cDNA clone IMAGE:6105099 5, mRNA sequence	0.0001	0.0001	0.0001	0.0001	0.0001	0.0001	0.0001	0.0001	0.0001	0.0001	0.0001	0.0001	0.206988	0.0275081	0.312358	0.0001	0.0001	0.0001
819	AGENCOURT_7908489 NIH_MGC_82 Homo sapiens cDNA clone IMAGE:6105391 5, mRNA sequence	AGENCOURT_7908489 NIH_MGC_82 Homo sapiens cDNA clone IMAGE:6105391 5, mRNA sequence	0.637077	0.0001	0.146287	0.392094	0.377681	0.449813	0.439074	0.362721	0.374989	0.691938	0.612126	0.74047	0.120324	0.435554	0.281693	0.252431	0.472941	0.601515
820	AGENCOURT_7908495 NIH_MGC_82 Homo sapiens cDNA clone IMAGE:6105128 5, mRNA sequence	AGENCOURT_7908495 NIH_MGC_82 Homo sapiens cDNA clone IMAGE:6105128 5, mRNA sequence	0.0001	0.00483214	0.0001	0.0001	0.0001	0.0001	0.0001	0.204432	0.311357	0.0153264	0.0001	0.0570499	0.261631	0.0001	0.0001	0.121496	0.24711	0.082093
821	AGENCOURT_7914287 NIH_MGC_71 Homo sapiens cDNA clone IMAGE:6156595 5, mRNA sequence	AGENCOURT_7914287 NIH_MGC_71 Homo sapiens cDNA clone IMAGE:6156595 5, mRNA sequence	0.611063	2.27773	1.15353	1.14664	1.57349	2.0483	0.812858	0.893598	0.51106	0.622031	2.08682	0.898941	1.0398	1.3694	1.49878	0.935923	1.04261	0.456566
822	AGENCOURT_7916036 NIH_MGC_68 Homo sapiens cDNA clone IMAGE:6010422 5, mRNA sequence	AGENCOURT_7916036 NIH_MGC_68 Homo sapiens cDNA clone IMAGE:6010422 5, mRNA sequence	0.268254	0.0001	0.0105392	0.0091741	0.0001	0.37468	0.355872	0.30334	0.0001	0.0001	0.0001	0.0001	0.13853	0.416353	0.114157	0.0001	0.0116752	0.0001
823	AGENCOURT_7930609 NIH_MGC_68 Homo sapiens cDNA clone IMAGE:6007576 5, mRNA sequence	AGENCOURT_7930609 NIH_MGC_68 Homo sapiens cDNA clone IMAGE:6007576 5, mRNA sequence	0.63098	0.545175	0.962915	0.722581	1.11057	0.515953	0.776014	0.659504	0.344179	0.0001	0.295976	0.0001	0.334468	0.297445	0.525375	0.727747	0.939936	0.712229
824	AGENCOURT_7932584 NIH_MGC_72 Homo sapiens cDNA clone IMAGE:6157118 5, mRNA sequence	AGENCOURT_7932584 NIH_MGC_72 Homo sapiens cDNA clone IMAGE:6157118 5, mRNA sequence	0.992732	0.837271	1.14869	1.04637	0.567199	1.56086	1.14961	0.90436	1.1202	0.60619	0.684482	1.0737	0.948094	0.835316	0.956371	0.786065	1.3183	0.94745
825	AGENCOURT_7951823 NIH_MGC_82 Homo sapiens cDNA clone IMAGE:6102907 5, mRNA sequence	AGENCOURT_7951823 NIH_MGC_82 Homo sapiens cDNA clone IMAGE:6102907 5, mRNA sequence	0.0001	0.0001	0.0001	0.0001	0.0988305	0.0001	0.0001	0.131028	0.0001	0.0001	0.0001	0.0783998	0.0001	0.0001	0.307767	0.045544	0.293031	0.0490222
826	AGENCOURT_7952114 NIH_MGC_67 Homo sapiens cDNA clone IMAGE:6172259 5, mRNA sequence	AGENCOURT_7952114 NIH_MGC_67 Homo sapiens cDNA clone IMAGE:6172259 5, mRNA sequence	0.438475	0.63652	0.478742	0.687524	0.53709	0.135009	0.507705	0.406697	0.486791	0.406271	0.332783	0.595442	0.00270162	0.238746	0.849267	0.255738	0.487898	0.160954
827	AGENCOURT_7959481 NIH_MGC_72 Homo sapiens cDNA clone IMAGE:6165391 5, mRNA sequence	AGENCOURT_7959481 NIH_MGC_72 Homo sapiens cDNA clone IMAGE:6165391 5, mRNA sequence	2.1254	2.03075	3.00269	2.24258	1.73225	1.313	2.597	0.835735	0.614976	1.32045	1.88101	1.74505	1.12988	0.688068	0.857244	1.6994	1.89106	1.56919
828	AGENCOURT_7966170 NIH_MGC_72 Homo sapiens cDNA clone IMAGE:6165244 5, mRNA sequence	AGENCOURT_7966170 NIH_MGC_72 Homo sapiens cDNA clone IMAGE:6165244 5, mRNA sequence	0.0001	0.226896	0.260468	0.0001	0.061809	0.27534	0.335159	0.0812156	0.0501198	0.433133	0.0001	0.0001	0.0118695	0.0908638	0.50552	0.387667	0.32766	0.126458
829	AGENCOURT_7966371 NIH_MGC_72 Homo sapiens cDNA clone IMAGE:6165041 5, mRNA sequence	AGENCOURT_7966371 NIH_MGC_72 Homo sapiens cDNA clone IMAGE:6165041 5, mRNA sequence	0.459357	0.524542	0.431153	0.207807	0.69784	0.230429	0.00153558	0.0001	0.481788	0.264681	0.628935	0.350365	0.0648943	0.418168	0.165824	0.367394	0.461194	0.00830243
830	AGENCOURT_7970838 NIH_MGC_72 Homo sapiens cDNA clone IMAGE:6163720 5, mRNA sequence	AGENCOURT_7970838 NIH_MGC_72 Homo sapiens cDNA clone IMAGE:6163720 5, mRNA sequence	0.0001	0.478983	0.25836	0.0001	0.135613	0.495325	0.404759	0.141173	0.471269	0.41029	0.132861	0.665748	0.759314	0.396502	0.346138	0.355267	0.451396	0.360771
831	AGENCOURT_7971794 NIH_MGC_67 Homo sapiens cDNA clone IMAGE:6169756 5, mRNA sequence	AGENCOURT_7971794 NIH_MGC_67 Homo sapiens cDNA clone IMAGE:6169756 5, mRNA sequence	0.746041	0.856299	0.745484	0.94671	0.668963	0.42938	0.953451	0.570219	0.919451	1.07611	0.63563	0.926769	0.458778	1.06645	0.836635	0.39688	0.632258	0.492348
832	AGENCOURT_7975600 NIH_MGC_113 Homo sapiens cDNA clone IMAGE:6215286 5, mRNA sequence	AGENCOURT_7975600 NIH_MGC_113 Homo sapiens cDNA clone IMAGE:6215286 5, mRNA sequence	0.0001	0.0001	0.0001	0.0001	0.0875817	0.0001	0.0001	0.170384	0.0001	0.173162	0.276089	0.0816934	0.319804	0.0769785	0.329401	0.0001	0.0001	0.00110963
833	AGENCOURT_7978253 Lupski_dorsal_root_ganglion Homo sapiens cDNA clone IMAGE:6185260 5, mRNA sequence	AGENCOURT_7978253 Lupski_dorsal_root_ganglion Homo sapiens cDNA clone IMAGE:6185260 5, mRNA sequence	0.646632	0.810595	0.342676	0.417164	0.54838	0.448483	0.669755	0.784432	0.730939	0.518494	0.668021	0.519371	0.205012	0.315333	0.152582	0.724917	0.490634	0.136686
834	AGENCOURT_7981024 Lupski_dorsal_root_ganglion Homo sapiens cDNA clone IMAGE:6185670 5, mRNA sequence	AGENCOURT_7981024 Lupski_dorsal_root_ganglion Homo sapiens cDNA clone IMAGE:6185670 5, mRNA sequence	0.659273	0.434135	0.793026	0.473575	0.21748	0.540171	0.58019	0.490919	0.496101	0.592049	0.809746	0.877016	0.217326	0.70121	0.320068	0.322406	0.644738	0.903889
835	AGENCOURT_7983071 NIH_MGC_113 Homo sapiens cDNA clone IMAGE:6215357 5, mRNA sequence	AGENCOURT_7983071 NIH_MGC_113 Homo sapiens cDNA clone IMAGE:6215357 5, mRNA sequence	0.78668	0.780781	0.893247	0.454411	0.898627	0.507338	1.0404	0.633466	0.880782	0.795787	0.876147	0.138341	1.91492	0.596689	0.806485	1.11224	0.348466	0.323749
836	AGENCOURT_8036864 NIH_MGC_72 Homo sapiens cDNA clone IMAGE:6167657 5, mRNA sequence	AGENCOURT_8036864 NIH_MGC_72 Homo sapiens cDNA clone IMAGE:6167657 5, mRNA sequence	0.434291	0.545976	0.422082	0.560368	0.597361	0.685372	0.593463	0.700813	0.943948	0.616275	0.188257	0.334938	0.573198	0.878281	0.395569	0.67317	0.677316	1.31992
837	AGENCOURT_8042827 NIH_MGC_112 Homo sapiens cDNA clone IMAGE:6090405 5, mRNA sequence	AGENCOURT_8042827 NIH_MGC_112 Homo sapiens cDNA clone IMAGE:6090405 5, mRNA sequence	0.812805	0.0001	0.31607	0.217586	0.115775	0.0001	0.115619	0.0582901	0.0001	0.0001	0.0001	0.422479	0.132959	0.0120119	0.0001	0.0001	0.173447	0.0215272
838	AGENCOURT_8057386 NIH_MGC_102 Homo sapiens cDNA clone IMAGE:6086827 5, mRNA sequence	AGENCOURT_8057386 NIH_MGC_102 Homo sapiens cDNA clone IMAGE:6086827 5, mRNA sequence	0.710734	0.0001	0.252827	0.134811	0.471859	0.640071	0.499856	0.378405	0.258723	0.473411	0.0333531	0.0941601	0.289208	0.5542	0.303928	0.228227	0.556384	0.163987
839	AGENCOURT_8100927 Lupski_sympathetic_trunk Homo sapiens cDNA clone IMAGE:6189773 5, mRNA sequence	AGENCOURT_8100927 Lupski_sympathetic_trunk Homo sapiens cDNA clone IMAGE:6189773 5, mRNA sequence	0.0001	0.0916267	0.0001	0.216529	0.0001	0.0001	0.623037	0.0001	0.0001	0.12332	0.0845583	0.187999	0.0001	0.0001	0.0001	0.08576	0.151252	0.119507
840	AGENCOURT_8100998 Lupski_sympathetic_trunk Homo sapiens cDNA clone IMAGE:6189945 5, mRNA sequence	AGENCOURT_8100998 Lupski_sympathetic_trunk Homo sapiens cDNA clone IMAGE:6189945 5, mRNA sequence	0.0001	0.0361523	0.213031	0.0001	0.0001	0.0582213	0.14745	0.306343	0.174796	0.0594643	0.0001	0.0708828	0.0001	0.0268241	0.0001	0.0001	0.12688	0.0001
841	AGENCOURT_8103604 Lupski_sympathetic_trunk Homo sapiens cDNA clone IMAGE:6191068 5, mRNA sequence	AGENCOURT_8103604 Lupski_sympathetic_trunk Homo sapiens cDNA clone IMAGE:6191068 5, mRNA sequence	0.329755	0.537682	0.428607	0.272888	0.0773469	0.0001	0.57776	0.0470437	0.703645	0.406343	0.146849	0.271179	0.618816	0.490374	0.576996	0.482773	0.449927	0.0001
842	AGENCOURT_8109349 Lupski_sympathetic_trunk Homo sapiens cDNA clone IMAGE:6189406 5, mRNA sequence	AGENCOURT_8109349 Lupski_sympathetic_trunk Homo sapiens cDNA clone IMAGE:6189406 5, mRNA sequence	0.633993	0.210224	0.416617	0.649074	0.753423	0.361771	0.759197	0.374905	0.673084	0.40908	0.653642	0.380524	0.0001	0.402443	0.323104	0.795724	0.706119	0.459099
843	AGENCOURT_8113137 Lupski_dorsal_root_ganglion Homo sapiens cDNA clone IMAGE:6179165 5, mRNA sequence	AGENCOURT_8113137 Lupski_dorsal_root_ganglion Homo sapiens cDNA clone IMAGE:6179165 5, mRNA sequence	0.0001	0.0001	0.0001	0.0839759	0.106644	0.0001	0.0001	0.213509	0.0890758	0.00184683	0.0805018	0.0635872	0.0001	0.0001	0.248155	0.190398	0.0144226	0.754352
844	AGENCOURT_8120841 Lupski_dorsal_root_ganglion Homo sapiens cDNA clone IMAGE:6178568 5, mRNA sequence	AGENCOURT_8120841 Lupski_dorsal_root_ganglion Homo sapiens cDNA clone IMAGE:6178568 5, mRNA sequence	3.26405	1.63659	1.81428	2.42572	1.64519	3.25318	1.97837	3.33417	1.81248	1.65515	2.33261	2.64076	3.31047	2.36265	2.33288	2.25156	3.10932	2.68142
845	AGENCOURT_8122036 Lupski_dorsal_root_ganglion Homo sapiens cDNA clone IMAGE:6179261 5, mRNA sequence	AGENCOURT_8122036 Lupski_dorsal_root_ganglion Homo sapiens cDNA clone IMAGE:6179261 5, mRNA sequence	0.0213217	0.131222	0.0848912	0.0001	0.0193356	0.0260604	0.116081	0.196183	0.465652	0.239324	0.178001	0.0001	0.131651	0.0134111	0.230164	0.314301	0.0001	0.22687
846	AGENCOURT_8197100 NIH_MGC_112 Homo sapiens cDNA clone IMAGE:6262084 5, mRNA sequence	AGENCOURT_8197100 NIH_MGC_112 Homo sapiens cDNA clone IMAGE:6262084 5, mRNA sequence	0.45681	0.0001	0.188802	0.145989	0.0001	0.0138226	0.0791002	0.294523	0.0762888	0.0001	0.0547975	0.0001	0.0001	0.396127	0.0001	0.408193	0.0001	0.143832
847	AGENCOURT_8207690 NIH_MGC_100 Homo sapiens cDNA clone IMAGE:6283242 5, mRNA sequence	AGENCOURT_8207690 NIH_MGC_100 Homo sapiens cDNA clone IMAGE:6283242 5, mRNA sequence	0.0852931	0.0001	0.260011	0.411643	0.256078	0.0001	0.0816936	0.0594419	0.0810166	0.0001	0.0001	0.138259	0.0001	0.165421	0.0001	0.254588	0.0001	0.0001
848	AGENCOURT_8210259 NIH_MGC_112 Homo sapiens cDNA clone IMAGE:6258046 5, mRNA sequence	AGENCOURT_8210259 NIH_MGC_112 Homo sapiens cDNA clone IMAGE:6258046 5, mRNA sequence	6.48155	6.79357	5.94593	3.97402	5.05744	5.86786	7.72323	7.65538	4.56948	4.73913	7.3324	7.29021	5.8793	4.47301	3.95871	5.8921	7.36976	7.1398
849	AGENCOURT_8228790 Lupski_dorsal_root_ganglion Homo sapiens cDNA clone IMAGE:6182217 5, mRNA sequence	AGENCOURT_8228790 Lupski_dorsal_root_ganglion Homo sapiens cDNA clone IMAGE:6182217 5, mRNA sequence	0.770607	1.26001	0.713265	1.11969	0.787107	1.74179	1.53189	1.34308	0.702899	1.39694	0.789319	2.38795	0.763491	0.696163	0.989633	0.665366	1.0469	0.63232
850	AGENCOURT_8241413 Lupski_dorsal_root_ganglion Homo sapiens cDNA clone IMAGE:6180385 5, mRNA sequence	AGENCOURT_8241413 Lupski_dorsal_root_ganglion Homo sapiens cDNA clone IMAGE:6180385 5, mRNA sequence	0.0001	0.0001	0.0001	0.0001	0.131644	0.0001	0.085875	0.0544572	0.252729	0.0001	0.390547	0.0510004	0.107814	0.015873	0.190102	0.0001	0.0001	0.0001
851	AGENCOURT_8350103 NIH_MGC_113 Homo sapiens cDNA clone IMAGE:6280334 5, mRNA sequence	AGENCOURT_8350103 NIH_MGC_113 Homo sapiens cDNA clone IMAGE:6280334 5, mRNA sequence	0.718248	1.28542	0.683419	0.387058	1.56626	0.273393	0.384933	0.68156	1.33743	1.02924	1.00615	0.885043	0.462615	0.88008	0.466599	0.690036	1.07963	0.889889
852	AGENCOURT_8353580 NIH_MGC_113 Homo sapiens cDNA clone IMAGE:6279711 5, mRNA sequence	AGENCOURT_8353580 NIH_MGC_113 Homo sapiens cDNA clone IMAGE:6279711 5, mRNA sequence	0.68418	1.00823	0.747889	1.192	0.703885	0.836128	1.01865	0.795579	0.510613	0.646114	0.706642	0.863308	0.65059	0.110896	0.647306	0.603413	0.897686	0.517476
853	AGENCOURT_8478230 Lupski_sympathetic_trunk Homo sapiens cDNA clone IMAGE:6196840 5, mRNA sequence	AGENCOURT_8478230 Lupski_sympathetic_trunk Homo sapiens cDNA clone IMAGE:6196840 5, mRNA sequence	1.01466	0.835554	0.807456	0.780564	1.23357	1.32376	1.09892	0.82898	1.01454	1.06812	1.04631	0.859018	0.761603	0.724871	0.795827	1.04258	1.1753	1.17346
854	AGENCOURT_8484933 NIH_MGC_113 Homo sapiens cDNA clone IMAGE:6301016 5, mRNA sequence	AGENCOURT_8484933 NIH_MGC_113 Homo sapiens cDNA clone IMAGE:6301016 5, mRNA sequence	0.681747	0.427943	1.22538	0.949657	0.569786	0.811283	0.331634	0.948353	1.58738	0.636218	0.64459	0.46894	0.883258	0.544534	0.970003	0.720847	1.08516	2.02991
855	AGENCOURT_8487828 NIH_MGC_113 Homo sapiens cDNA clone IMAGE:6300832 5, mRNA sequence	AGENCOURT_8487828 NIH_MGC_113 Homo sapiens cDNA clone IMAGE:6300832 5, mRNA sequence	0.0001	0.0001	0.0001	0.0434157	0.175595	0.111512	0.0001	0.320684	0.235927	0.12387	0.009248	0.0001	0.0001	0.0001	0.16599	0.0001	0.165165	0.380855
856	AGENCOURT_8585572 NIH_MGC_113 Homo sapiens cDNA clone IMAGE:6302814 5, mRNA sequence	AGENCOURT_8585572 NIH_MGC_113 Homo sapiens cDNA clone IMAGE:6302814 5, mRNA sequence	2.47966	2.33697	2.08754	2.55571	1.81244	2.64933	3.95653	1.79634	2.28008	2.80674	2.65816	3.26572	2.21899	1.00094	1.5825	1.54371	2.34626	1.98084
857	AGENCOURT_8586162 Lupski_sympathetic_trunk Homo sapiens cDNA clone IMAGE:6195691 5, mRNA sequence	AGENCOURT_8586162 Lupski_sympathetic_trunk Homo sapiens cDNA clone IMAGE:6195691 5, mRNA sequence	0.820192	0.242657	0.0742785	0.000722242	0.0001	0.0721413	0.358298	0.61836	0.254363	0.370154	0.220988	0.0001	0.254128	0.344975	0.570934	0.163797	0.128252	0.319228
858	AGENCOURT_8612528 Lupski_dorsal_root_ganglion Homo sapiens cDNA clone IMAGE:6184936 5, mRNA sequence	AGENCOURT_8612528 Lupski_dorsal_root_ganglion Homo sapiens cDNA clone IMAGE:6184936 5, mRNA sequence	0.749257	0.543065	0.614594	1.01291	0.308597	0.949812	0.551169	0.543509	0.129864	0.440543	0.0001	0.679929	0.634047	0.196996	0.149287	0.856215	0.114423	0.0456486
859	AGENCOURT_8615214 NIH_MGC_100 Homo sapiens cDNA clone IMAGE:6300046 5, mRNA sequence	AGENCOURT_8615214 NIH_MGC_100 Homo sapiens cDNA clone IMAGE:6300046 5, mRNA sequence	0.697759	0.156866	0.621147	0.128659	1.09717	0.592792	0.927374	0.466793	0.724976	0.713637	0.561041	0.0892741	0.431328	0.346211	0.533909	0.671719	0.0001	0.498993
860	AGENCOURT_8628042 NIH_MGC_43 Homo sapiens cDNA clone IMAGE:6292078 5, mRNA sequence	AGENCOURT_8628042 NIH_MGC_43 Homo sapiens cDNA clone IMAGE:6292078 5, mRNA sequence	0.0854519	0.185431	0.0001	0.309933	0.0147992	0.0001	0.0001	0.0001	0.247384	0.0001	0.0001	0.0001	0.0001	0.0001	0.208737	0.0001	0.0156314	0.0001
861	AGENCOURT_8673490 Lupski_sciatic_nerve Homo sapiens cDNA clone IMAGE:6199918 5, mRNA sequence	AGENCOURT_8673490 Lupski_sciatic_nerve Homo sapiens cDNA clone IMAGE:6199918 5, mRNA sequence	0.596499	0.676758	0.184928	0.171716	0.228966	0.829659	0.632954	0.644142	0.634662	0.667998	0.398723	0.187319	0.329761	0.120896	0.0920388	0.568646	0.713927	0.42796
862	AGENCOURT_8673504 Lupski_sciatic_nerve Homo sapiens cDNA clone IMAGE:6199847 5, mRNA sequence	AGENCOURT_8673504 Lupski_sciatic_nerve Homo sapiens cDNA clone IMAGE:6199847 5, mRNA sequence	4.36916	1.19165	0.831509	1.13214	1.85539	0.788265	5.30978	2.60471	1.73519	1.22118	1.82955	1.54294	0.683667	0.577928	0.420311	0.933255	2.43622	0.586921
863	AGENCOURT_8736382 NIH_MGC_47 Homo sapiens cDNA clone IMAGE:6338922 5, mRNA sequence	AGENCOURT_8736382 NIH_MGC_47 Homo sapiens cDNA clone IMAGE:6338922 5, mRNA sequence	0.265916	0.0001	0.0001	0.0001	0.0001	0.0001	0.208927	0.0001	0.0438026	0.0001	0.461256	0.0001	0.240166	0.0001	0.23094	0.0140863	0.415539	0.40955
864	AGENCOURT_8745243 Lupski_sciatic_nerve Homo sapiens cDNA clone IMAGE:6205445 5, mRNA sequence	AGENCOURT_8745243 Lupski_sciatic_nerve Homo sapiens cDNA clone IMAGE:6205445 5, mRNA sequence	0.0001	0.0401988	0.0001	0.0001	0.0619891	0.406912	0.0001	0.0001	0.0904625	0.117579	0.0488685	0.0001	0.147627	0.0001	0.0841303	0.368614	0.0001	0.270803
865	AGENCOURT_8803026 Lupski_sciatic_nerve Homo sapiens cDNA clone IMAGE:6199034 5, mRNA sequence	AGENCOURT_8803026 Lupski_sciatic_nerve Homo sapiens cDNA clone IMAGE:6199034 5, mRNA sequence	0.0001	0.0001	0.0001	0.0001	0.15207	0.0001	0.346819	0.0001	0.0001	0.306056	0.0001	0.0001	0.221529	0.270532	0.0001	0.180468	0.117053	0.0001
866	AGENCOURT_8805065 Lupski_sciatic_nerve Homo sapiens cDNA clone IMAGE:6196882 5, mRNA sequence	AGENCOURT_8805065 Lupski_sciatic_nerve Homo sapiens cDNA clone IMAGE:6196882 5, mRNA sequence	0.395816	0.115166	0.475785	0.0001	0.0001	0.0001	0.314183	0.769847	0.0957484	0.17374	0.19904	0.168752	0.0001	0.801818	0.342264	0.0001	0.0325306	0.210128
867	AGENCOURT_8805267 Lupski_sciatic_nerve Homo sapiens cDNA clone IMAGE:6197110 5, mRNA sequence	AGENCOURT_8805267 Lupski_sciatic_nerve Homo sapiens cDNA clone IMAGE:6197110 5, mRNA sequence	5.19711	4.28861	4.35361	4.0868	5.05601	4.49967	5.99805	4.02169	5.48726	4.84431	4.53348	5.19101	3.23647	5.0862	3.46119	4.44957	5.51741	4.3682
868	AGENCOURT_8805268 Lupski_sciatic_nerve Homo sapiens cDNA clone IMAGE:6197158 5, mRNA sequence	AGENCOURT_8805268 Lupski_sciatic_nerve Homo sapiens cDNA clone IMAGE:6197158 5, mRNA sequence	0.0001	0.229127	0.0001	0.0001	0.0001	0.430158	0.0001	0.0001	0.0880386	0.419944	0.0487717	0.0001	0.226099	0.0571278	0.0001	0.0001	0.471628	0.282477
869	AGENCOURT_8806885 NIH_MGC_47 Homo sapiens cDNA clone IMAGE:6338475 5, mRNA sequence	AGENCOURT_8806885 NIH_MGC_47 Homo sapiens cDNA clone IMAGE:6338475 5, mRNA sequence	0.00817571	0.456372	0.665037	0.281729	1.5336	0.24759	0.41211	1.2069	0.898715	0.719133	0.810839	0.711983	0.485072	0.854656	0.647085	0.392921	0.891098	0.575895
870	AGENCOURT_8817234 Lupski_sciatic_nerve Homo sapiens cDNA clone IMAGE:6202690 5, mRNA sequence	AGENCOURT_8817234 Lupski_sciatic_nerve Homo sapiens cDNA clone IMAGE:6202690 5, mRNA sequence	0.0001	0.0001	0.106218	0.503891	0.0715084	0.0454645	0.0001	0.37601	0.366307	0.417775	0.460753	0.490882	0.495061	0.068187	0.433061	0.0001	0.274285	0.264561
871	AGENCOURT_8825244 Lupski_sciatic_nerve Homo sapiens cDNA clone IMAGE:6204822 5, mRNA sequence	AGENCOURT_8825244 Lupski_sciatic_nerve Homo sapiens cDNA clone IMAGE:6204822 5, mRNA sequence	0.0001	0.0001	0.171295	0.279034	0.0001	0.000462612	0.25021	0.00277864	0.0001	0.182601	0.0001	0.0001	0.139285	0.0001	0.0001	0.0001	0.0001	0.0001
872	AGENCOURT_8827738 NIH_MGC_142 Homo sapiens cDNA clone IMAGE:6458730 5, mRNA sequence	AGENCOURT_8827738 NIH_MGC_142 Homo sapiens cDNA clone IMAGE:6458730 5, mRNA sequence	0.147538	0.0245948	0.126118	0.116631	0.283638	0.0226736	0.0963483	0.0001	0.323583	0.312078	0.150847	0.0965113	0.190006	0.352508	0.0001	0.336853	0.704076	0.863302
873	AGENCOURT_8838278 NIH_MGC_142 Homo sapiens cDNA clone IMAGE:6456315 5, mRNA sequence	AGENCOURT_8838278 NIH_MGC_142 Homo sapiens cDNA clone IMAGE:6456315 5, mRNA sequence	0.316688	0.0001	0.0016611	0.248948	0.0584539	0.0001	0.00556687	0.0001	0.0888536	0.219298	0.0001	0.00423928	0.114597	0.249761	0.179919	0.0779151	0.0001	0.190128
874	AGENCOURT_8841685 Lupski_sciatic_nerve Homo sapiens cDNA clone IMAGE:6199197 5, mRNA sequence	AGENCOURT_8841685 Lupski_sciatic_nerve Homo sapiens cDNA clone IMAGE:6199197 5, mRNA sequence	0.0001	0.0001	0.0001	0.127797	0.271349	0.0001	0.157216	0.0001	0.337641	0.0001	0.164995	0.0001	0.307005	0.366627	0.407186	0.416687	0.0001	0.38802
875	AGENCOURT_8843517 NIH_MGC_101 Homo sapiens cDNA clone IMAGE:6455979 5, mRNA sequence	AGENCOURT_8843517 NIH_MGC_101 Homo sapiens cDNA clone IMAGE:6455979 5, mRNA sequence	0.114394	0.358365	0.191699	0.620716	0.276462	0.310573	0.315164	0.330162	0.572403	0.115957	0.0892448	0.376059	0.240481	0.277832	0.176523	0.103745	0.27027	0.525935
876	AGENCOURT_8844418 NIH_MGC_141 Homo sapiens cDNA clone IMAGE:6385379 5, mRNA sequence	AGENCOURT_8844418 NIH_MGC_141 Homo sapiens cDNA clone IMAGE:6385379 5, mRNA sequence	9.64856	4.11609	3.0983	3.59751	6.71562	6.03729	11.916	3.39728	5.37104	2.42503	10.6577	5.13971	2.99932	4.25056	3.75611	2.19041	10.4618	2.6501
877	AGENCOURT_8844548 NIH_MGC_141 Homo sapiens cDNA clone IMAGE:6385411 5, mRNA sequence	AGENCOURT_8844548 NIH_MGC_141 Homo sapiens cDNA clone IMAGE:6385411 5, mRNA sequence	0.336867	0.313235	0.0001	0.430147	0.0826104	0.295606	0.087708	0.358688	0.223115	0.72532	0.271248	0.376562	0.0001	0.0001	0.53985	0.29656	0.0580589	0.0001
878	AGENCOURT_8869030 Lupski_sciatic_nerve Homo sapiens cDNA clone IMAGE:6204051 5, mRNA sequence	AGENCOURT_8869030 Lupski_sciatic_nerve Homo sapiens cDNA clone IMAGE:6204051 5, mRNA sequence	1.13096	0.702485	0.697925	0.7955	1.02481	0.875634	0.525013	1.08839	0.821818	0.969787	0.875957	0.951265	0.758871	0.668806	0.944385	0.762477	0.623254	0.971009
879	AGENCOURT_8869143 Lupski_sciatic_nerve Homo sapiens cDNA clone IMAGE:6204082 5, mRNA sequence	AGENCOURT_8869143 Lupski_sciatic_nerve Homo sapiens cDNA clone IMAGE:6204082 5, mRNA sequence	0.0001	0.0001	0.0001	0.0001	0.0001	0.0001	0.0504302	0.0175795	0.0001	0.0001	0.0001	0.0001	0.0001	0.211174	0.0001	0.0001	0.504285	0.133776
880	AGENCOURT_8878877 Lupski_sciatic_nerve Homo sapiens cDNA clone IMAGE:6202171 5, mRNA sequence	AGENCOURT_8878877 Lupski_sciatic_nerve Homo sapiens cDNA clone IMAGE:6202171 5, mRNA sequence	0.0001	0.0803895	0.751924	0.308824	0.300186	0.304515	0.305158	0.289866	0.524854	0.33579	0.677303	0.254759	0.0249015	0.100955	0.00595225	0.141772	0.599248	0.376342
881	AGENCOURT_8878891 Lupski_sciatic_nerve Homo sapiens cDNA clone IMAGE:6202100 5, mRNA sequence	AGENCOURT_8878891 Lupski_sciatic_nerve Homo sapiens cDNA clone IMAGE:6202100 5, mRNA sequence	0.095676	0.0669078	0.0001	0.0133263	0.303212	0.0001	0.0001	0.0001	0.0410271	0.0606414	0.0894962	0.208793	0.0480687	0.0001	0.0115555	0.0001	0.0001	0.0551713
882	AGENCOURT_8902908 NIH_MGC_141 Homo sapiens cDNA clone IMAGE:6389425 5, mRNA sequence	AGENCOURT_8902908 NIH_MGC_141 Homo sapiens cDNA clone IMAGE:6389425 5, mRNA sequence	0.0001	0.0001	0.0001	0.0001	0.0001	0.0600781	0.0001	0.122668	0.15511	0.0339242	0.0538464	0.0001	0.18815	0.30303	0.0001	0.0001	0.1807	0.0001
883	AGENCOURT_8908314 NIH_MGC_142 Homo sapiens cDNA clone IMAGE:6451930 5, mRNA sequence	AGENCOURT_8908314 NIH_MGC_142 Homo sapiens cDNA clone IMAGE:6451930 5, mRNA sequence	0.220925	0.293706	0.810312	0.352023	0.222137	0.0001	0.493242	0.360901	0.547601	0.044118	0.570407	0.348472	0.0178581	0.0001	0.50772	0.578374	0.150871	0.946488
884	AGENCOURT_8908956 NIH_MGC_142 Homo sapiens cDNA clone IMAGE:6458275 5, mRNA sequence	AGENCOURT_8908956 NIH_MGC_142 Homo sapiens cDNA clone IMAGE:6458275 5, mRNA sequence	0.145097	0.293904	0.415222	0.180292	0.715726	0.538494	0.196115	0.519988	0.460157	0.305026	0.396369	0.277885	0.170643	0.54482	0.556655	0.573266	0.400988	0.287594
885	AGENCOURT_8911223 NIH_MGC_141 Homo sapiens cDNA clone IMAGE:6386615 5, mRNA sequence	AGENCOURT_8911223 NIH_MGC_141 Homo sapiens cDNA clone IMAGE:6386615 5, mRNA sequence	11.4605	9.18787	7.42873	11.7994	9.44498	16.844	11.2878	18.1076	4.27987	9.37076	12.5755	13.9313	8.94528	8.18423	8.42933	4.92157	9.98943	7.87149
886	AGENCOURT_8932893 NIH_MGC_141 Homo sapiens cDNA clone IMAGE:6499343 5, mRNA sequence	AGENCOURT_8932893 NIH_MGC_141 Homo sapiens cDNA clone IMAGE:6499343 5, mRNA sequence	0.355693	0.921245	0.535627	0.494147	0.321005	0.690833	0.95197	0.409787	0.105458	0.338966	0.387093	0.210247	0.109882	0.285999	0.298547	0.231476	0.438873	0.154455
887	AGENCOURT_8945305 NIH_MGC_141 Homo sapiens cDNA clone IMAGE:6387106 5, mRNA sequence	AGENCOURT_8945305 NIH_MGC_141 Homo sapiens cDNA clone IMAGE:6387106 5, mRNA sequence	0.871887	0.605023	0.700273	0.179359	0.256034	0.650304	0.326206	0.112386	0.683651	0.74345	0.549984	0.783142	0.56906	0.430321	1.11807	0.633404	0.845338	0.321638
888	AGENCOURT_8951941 NIH_MGC_141 Homo sapiens cDNA clone IMAGE:6386285 5, mRNA sequence	AGENCOURT_8951941 NIH_MGC_141 Homo sapiens cDNA clone IMAGE:6386285 5, mRNA sequence	0.0436171	0.0001	0.0903288	0.0001	0.183737	0.0582513	0.0001	0.0001	0.0001	0.0001	0.0001	0.0001	0.0001	0.155175	0.0001	0.0001	0.0001	0.0001
889	ah41f08.s1 Soares_testis_NHT Homo sapiens cDNA clone 1292103 3, mRNA sequence	ah41f08.s1 Soares_testis_NHT Homo sapiens cDNA clone 1292103 3, mRNA sequence	0.0001	0.66903	0.795619	0.322922	0.278976	0.376527	0.495676	0.60089	0.540188	0.580132	0.178872	0.902609	0.664836	0.368864	0.523173	0.524952	0.275704	0.651026
890	ah42d07.s1 Soares_testis_NHT Homo sapiens cDNA clone 1292173 3, mRNA sequence	ah42d07.s1 Soares_testis_NHT Homo sapiens cDNA clone 1292173 3, mRNA sequence	0.0001	0.199229	0.0001	0.280305	0.377968	0.254254	0.277884	0.0001	0.0001	0.0001	0.104643	0.647439	0.0001	0.182028	0.0269988	0.31429	0.0001	0.0001
891	ah44g05.s1 Soares_testis_NHT Homo sapiens cDNA clone 1292408 3, mRNA sequence	ah44g05.s1 Soares_testis_NHT Homo sapiens cDNA clone 1292408 3, mRNA sequence	0.116321	0.607832	0.499148	0.0402277	0.333116	0.260915	0.105067	0.0001	0.0001	0.911747	0.31786	0.0001	0.103851	0.0001	0.0001	0.0833444	0.856358	0.358447
892	ah47e09.s1 Soares_testis_NHT Homo sapiens cDNA clone 1292680 3, mRNA sequence	ah47e09.s1 Soares_testis_NHT Homo sapiens cDNA clone 1292680 3, mRNA sequence	0.456179	0.313951	0.188026	0.0001	0.377056	0.316376	0.329258	0.612184	0.461429	0.57323	0.942099	0.237185	0.0597429	0.539567	0.14544	0.0189191	0.528695	0.0968651
893	ah48d03.s1 Soares_testis_NHT Homo sapiens cDNA clone 1292741 3, mRNA sequence	ah48d03.s1 Soares_testis_NHT Homo sapiens cDNA clone 1292741 3, mRNA sequence	0.0001	0.10157	0.284254	0.0001	0.0001	0.0001	0.316401	0.154052	0.0001	0.0001	0.446177	0.533417	0.360613	0.624666	0.0001	0.0001	0.320241	0.0275071
894	ah51h11.s1 Soares_testis_NHT Homo sapiens cDNA clone 1293093 3, mRNA sequence	ah51h11.s1 Soares_testis_NHT Homo sapiens cDNA clone 1293093 3, mRNA sequence	0.0247653	0.167746	0.0001	0.0986736	0.13637	0.0001	0.0001	0.0001	0.396877	0.00301087	0.0001	0.360405	0.14323	0.111721	0.0001	0.320906	0.0527895	0.290403
895	ah52a07.s1 Soares_testis_NHT Homo sapiens cDNA clone 1293108 3, mRNA sequence	ah52a07.s1 Soares_testis_NHT Homo sapiens cDNA clone 1293108 3, mRNA sequence	0.18057	0.247513	0.526894	0.384265	0.346149	0.479805	0.475021	0.170211	0.176932	0.281013	0.256244	0.382824	0.249971	0.374608	0.21034	0.340668	0.482515	0.464696
896	ah53h03.s1 Soares_testis_NHT Homo sapiens cDNA clone 1309397 3, mRNA sequence	ah53h03.s1 Soares_testis_NHT Homo sapiens cDNA clone 1309397 3, mRNA sequence	0.685763	0.244871	0.314261	0.352238	0.328474	0.512799	0.0001	0.156989	0.713571	0.456613	0.0001	0.268896	0.0001	0.616504	0.157983	0.0162693	0.407527	0.378297
897	ah57h09.s1 Soares_testis_NHT Homo sapiens cDNA clone 1309793 3, mRNA sequence	ah57h09.s1 Soares_testis_NHT Homo sapiens cDNA clone 1309793 3, mRNA sequence	0.631777	0.20753	0.177234	0.270553	0.0001	0.0001	0.219734	0.122741	0.0764037	0.0001	0.251549	0.459033	0.0001	0.130476	0.554181	0.451653	0.369831	0.354007
898	ah67d02.s1 Soares_testis_NHT Homo sapiens cDNA clone 1320675 3, mRNA sequence	ah67d02.s1 Soares_testis_NHT Homo sapiens cDNA clone 1320675 3, mRNA sequence	0.856864	0.815095	1.08701	0.59819	1.2121	0.154947	0.873388	1.18452	1.31883	0.763415	0.737911	0.524075	0.57515	0.548411	0.82437	0.442624	0.784212	0.797499
899	ah67h01.s1 Soares_testis_NHT Homo sapiens cDNA clone 1320721 3, mRNA sequence	ah67h01.s1 Soares_testis_NHT Homo sapiens cDNA clone 1320721 3, mRNA sequence	0.262586	0.00706439	0.156135	0.395286	0.212566	0.110636	0.49701	0.145285	0.556424	0.499893	0.338121	0.0001	0.000215309	0.935312	0.00152944	0.702868	0.462027	0.623073
900	ah69d04.s1 Soares_testis_NHT Homo sapiens cDNA clone 1320871 3, mRNA sequence	ah69d04.s1 Soares_testis_NHT Homo sapiens cDNA clone 1320871 3, mRNA sequence	0.0001	0.0001	0.238305	0.0001	0.193845	0.0001	0.0001	0.153189	0.0296677	0.357444	0.1602	0.0001	0.0001	0.0001	0.0001	0.256233	0.0001	0.0001
901	ah70d07.s1 Soares_testis_NHT Homo sapiens cDNA clone 1320973 3, mRNA sequence	ah70d07.s1 Soares_testis_NHT Homo sapiens cDNA clone 1320973 3, mRNA sequence	0.115483	0.0001	0.0815697	0.433111	0.203349	0.0001	0.539836	0.0892218	0.0001	0.0102953	0.0001	1.10831	0.0001	0.0001	0.0001	0.0001	0.190216	0.0870221
902	ah70e05.s1 Soares_testis_NHT Homo sapiens cDNA clone 1320992 3, mRNA sequence	ah70e05.s1 Soares_testis_NHT Homo sapiens cDNA clone 1320992 3, mRNA sequence	0.349417	0.508012	0.581428	0.0511767	0.0468479	0.189907	0.0827824	0.25416	0.157279	0.0001	0.301924	0.323739	0.372585	0.292321	0.0001	0.321683	0.757685	0.151028
903	ah72a07.s1 Soares_testis_NHT Homo sapiens cDNA clone 1321140 3, mRNA sequence	ah72a07.s1 Soares_testis_NHT Homo sapiens cDNA clone 1321140 3, mRNA sequence	0.0001	0.265359	0.128674	0.328912	0.364334	0.0001	0.56195	0.0001	0.131877	0.369052	0.152585	0.0001	0.0498574	0.0001	0.164923	0.402487	0.181423	0.540657
904	ah72b09.s1 Soares_testis_NHT Homo sapiens cDNA clone 1321145 3, mRNA sequence	ah72b09.s1 Soares_testis_NHT Homo sapiens cDNA clone 1321145 3, mRNA sequence	0.66171	0.321251	0.428267	0.174785	0.856672	0.938428	0.555871	0.631222	0.0001	0.567424	0.830605	1.26314	0.475883	0.392697	0.74319	1.02725	0.358644	0.404651
905	ah74h08.s1 Soares_testis_NHT Homo sapiens cDNA clone 1321407 3, mRNA sequence	ah74h08.s1 Soares_testis_NHT Homo sapiens cDNA clone 1321407 3, mRNA sequence	0.106478	0.0001	0.0001	0.0001	0.0991586	0.341797	0.0001	0.0001	0.601423	0.0465034	0.356479	0.0001	0.0001	0.329967	0.118625	0.291748	0.0367641	0.525578
906	ah75d05.s1 Soares_testis_NHT Homo sapiens cDNA clone 1321449 3, mRNA sequence	ah75d05.s1 Soares_testis_NHT Homo sapiens cDNA clone 1321449 3, mRNA sequence	1.6518	1.3744	1.64149	1.691	0.986875	1.37538	1.28367	1.00552	2.03603	1.20923	1.06534	1.9804	1.29452	0.921213	1.41454	1.20345	1.34062	1.00916
907	ah96b05.s1 Soares_NFL_T_GBC_S1 Homo sapiens cDNA clone IMAGE:1326897 3, mRNA sequence	ah96b05.s1 Soares_NFL_T_GBC_S1 Homo sapiens cDNA clone IMAGE:1326897 3, mRNA sequence	0.186722	0.203317	0.547146	0.674213	0.351943	0.639976	0.449402	0.5064	0.537101	0.422046	0.238288	0.431181	0.622681	0.63322	0.217249	0.156291	0.598451	0.192205
908	ah96g11.s1 Soares_NFL_T_GBC_S1 Homo sapiens cDNA clone IMAGE:1326980 3, mRNA sequence	ah96g11.s1 Soares_NFL_T_GBC_S1 Homo sapiens cDNA clone IMAGE:1326980 3, mRNA sequence	0.0001	0.0001	0.075639	0.0001	0.0001	0.0001	0.443187	0.276086	0.0001	0.292535	0.0001	0.0001	0.0541573	0.198007	0.203971	0.0965788	0.0424126	0.0128973
909	ah97b05.s1 Soares_NFL_T_GBC_S1 Homo sapiens cDNA clone IMAGE:1326993 3, mRNA sequence	ah97b05.s1 Soares_NFL_T_GBC_S1 Homo sapiens cDNA clone IMAGE:1326993 3, mRNA sequence	0.0001	0.241002	0.44825	0.0001	0.570055	0.0107471	0.308063	0.13413	0.64476	0.604267	0.0001	0.451806	0.220754	0.231643	0.0001	0.150771	0.202775	0.52447
910	ai16e07.s1 Soares_parathyroid_tumor_NbHPA Homo sapiens cDNA clone 1342980 3, mRNA sequence	ai16e07.s1 Soares_parathyroid_tumor_NbHPA Homo sapiens cDNA clone 1342980 3, mRNA sequence	3.3223	3.06089	3.36516	2.55188	2.36702	2.72165	2.79097	1.88877	2.70539	2.56776	2.80155	1.92608	1.9482	2.64503	2.90694	2.20439	2.72665	2.43006
911	ai19c03.s1 Soares_testis_NHT Homo sapiens cDNA clone 1343236 3, mRNA sequence	ai19c03.s1 Soares_testis_NHT Homo sapiens cDNA clone 1343236 3, mRNA sequence	0.581725	0.209902	0.233229	0.297774	0.462927	0.468146	0.0001	0.211601	0.951256	0.231957	0.490738	0.0001	0.716399	1.18747	0.247025	0.724505	0.377414	0.517016
912	ai19g05.s1 Soares_testis_NHT Homo sapiens cDNA clone 1343288 3, mRNA sequence	ai19g05.s1 Soares_testis_NHT Homo sapiens cDNA clone 1343288 3, mRNA sequence	0.326998	1.13776	0.626337	0.304223	0.306633	0.692044	0.555441	0.763825	0.0001	0.391952	0.546838	0.176328	0.502212	0.250749	0.523947	0.389639	0.635191	0.154321
913	ai23d06.s1 Soares_testis_NHT Homo sapiens cDNA clone 1343627 3, mRNA sequence	ai23d06.s1 Soares_testis_NHT Homo sapiens cDNA clone 1343627 3, mRNA sequence	0.0001	0.0001	0.0001	0.0001	0.0001	0.0001	0.115081	0.0001	0.0001	0.0001	0.0254506	0.0001	0.0001	0.683845	0.124333	0.0001	0.0001	0.146595
914	ai24a07.s1 Soares_testis_NHT Homo sapiens cDNA clone 1343700 3 similar to contains LTR4.t2 LTR4 repetitive element ;, mRNA sequence	ai24a07.s1 Soares_testis_NHT Homo sapiens cDNA clone 1343700 3 similar to contains LTR4.t2 LTR4 repetitive element ;, mRNA sequence	0.0001	0.00158805	0.0001	0.229613	0.0001	0.0001	0.0001	0.396412	0.551871	0.177232	0.0957643	0.0001	0.0737018	0.114214	0.107232	0.101116	0.119156	0.0001
915	ai25b07.s1 Soares_testis_NHT Homo sapiens cDNA clone 1343797 3, mRNA sequence	ai25b07.s1 Soares_testis_NHT Homo sapiens cDNA clone 1343797 3, mRNA sequence	1.27239	0.234202	1.03696	0.939655	1.30596	0.447745	0.538878	0.612934	0.799672	0.875676	0.617041	1.07332	0.127276	1.22352	0.678795	0.694485	0.805063	0.655723
916	ai60g03.s1 Soares_testis_NHT Homo sapiens cDNA clone 1375252 3 similar to contains L1.b3 L1 repetitive element ;, mRNA sequence	ai60g03.s1 Soares_testis_NHT Homo sapiens cDNA clone 1375252 3 similar to contains L1.b3 L1 repetitive element ;, mRNA sequence	0.15048	0.384389	0.0001	0.1927	0.168667	0.362343	0.0488334	0.266039	0.305773	0.191939	0.465599	0.151577	0.239915	0.515856	0.136091	0.669452	0.0681166	0.0258411
917	ai66e11.s1 Soares_testis_NHT Homo sapiens cDNA clone 1375820 3, mRNA sequence	ai66e11.s1 Soares_testis_NHT Homo sapiens cDNA clone 1375820 3, mRNA sequence	0.00341767	0.0001	0.0001	0.163767	0.0001	0.0001	0.0001	0.217415	0.0643553	0.0684245	0.356935	0.118408	0.461757	0.555224	0.270925	0.141996	0.0001	0.0001
918	ai70b09.s1 Soares_testis_NHT Homo sapiens cDNA clone IMAGE:1376153 3, mRNA sequence	ai70b09.s1 Soares_testis_NHT Homo sapiens cDNA clone IMAGE:1376153 3, mRNA sequence	0.0001	0.0001	0.0456552	0.0001	0.0645642	0.0897109	0.0001	0.0001	0.440669	0.0463112	0.00872109	0.252673	0.0001	0.191595	0.0001	0.0001	0.276945	0.0789369
919	ai71e06.s1 Soares_testis_NHT Homo sapiens cDNA clone 1376290 3, mRNA sequence	ai71e06.s1 Soares_testis_NHT Homo sapiens cDNA clone 1376290 3, mRNA sequence	0.657296	0.739039	0.74324	0.610971	0.695476	0.552562	0.467025	1.10017	0.861354	0.745231	0.930124	0.960186	0.313807	0.690271	0.482594	0.938954	0.907681	0.858898
920	ai75d12.s1 Soares_testis_NHT Homo sapiens cDNA clone 1376663 3, mRNA sequence	ai75d12.s1 Soares_testis_NHT Homo sapiens cDNA clone 1376663 3, mRNA sequence	0.0001	0.52049	0.128713	0.0702012	0.0910616	0.166957	0.225191	0.251197	0.140958	0.134844	0.306015	0.0414182	0.057384	0.194685	0.0123477	0.0290657	0.381062	0.0001
921	ai77a05.s1 Soares_testis_NHT Homo sapiens cDNA clone 1376816 3, mRNA sequence	ai77a05.s1 Soares_testis_NHT Homo sapiens cDNA clone 1376816 3, mRNA sequence	0.425986	0.447067	0.0001	0.778696	0.486708	0.421111	0.227701	0.573528	0.0749381	0.499654	0.221674	0.417382	0.181909	0.154435	0.370976	0.130383	0.0284198	0.27056
922	ai78b04.s1 Soares_testis_NHT Homo sapiens cDNA clone 1376911 3, mRNA sequence	ai78b04.s1 Soares_testis_NHT Homo sapiens cDNA clone 1376911 3, mRNA sequence	0.0277178	0.0001	0.0001	0.199012	0.564954	0.405034	0.120399	0.0001	0.355052	0.144611	0.0938121	0.0001	0.118884	0.392965	0.0001	0.0647341	0.0001	0.288964
923	ai78h04.s1 Soares_testis_NHT Homo sapiens cDNA clone 1376983 3, mRNA sequence	ai78h04.s1 Soares_testis_NHT Homo sapiens cDNA clone 1376983 3, mRNA sequence	0.636046	1.05575	0.742541	0.626402	0.385463	0.973715	0.562429	0.701737	0.883886	0.704646	0.636418	0.574198	0.468376	0.246421	0.933422	0.492043	0.91823	0.666115
924	ai88d03.s1 Soares_parathyroid_tumor_NbHPA Homo sapiens cDNA clone IMAGE:1387877 3, mRNA sequence	ai88d03.s1 Soares_parathyroid_tumor_NbHPA Homo sapiens cDNA clone IMAGE:1387877 3, mRNA sequence	0.503331	1.22306	0.73201	0.0965135	1.06062	1.05982	0.926153	1.02848	0.321518	0.114393	0.893086	0.338786	0.594819	0.815447	0.792954	0.810427	1.13423	1.35637
925	AJ003458 Selected chromosome 21 cDNA library Homo sapiens cDNA clone MPIpl12-9K9, mRNA sequence	AJ003458 Selected chromosome 21 cDNA library Homo sapiens cDNA clone MPIpl12-9K9, mRNA sequence	0.948983	0.0735674	0.418815	0.465709	0.0001	0.153867	0.395852	0.228967	0.837718	0.254392	0.0037663	0.483347	0.485226	0.290052	0.405938	0.300798	0.224283	0.443984
926	aj23b10.s1 Soares_testis_NHT Homo sapiens cDNA clone 1391131 3, mRNA sequence	aj23b10.s1 Soares_testis_NHT Homo sapiens cDNA clone 1391131 3, mRNA sequence	0.0001	0.129075	0.525613	0.23724	0.0974008	0.467371	0.0937096	0.121964	0.0905455	0.394861	0.39493	0.0001	0.0001	0.237059	0.137769	0.0001	0.266497	0.0001
927	aj24e11.s1 Soares_testis_NHT Homo sapiens cDNA clone 1391276 3, mRNA sequence	aj24e11.s1 Soares_testis_NHT Homo sapiens cDNA clone 1391276 3, mRNA sequence	0.800912	0.513092	0.431119	0.731879	0.928548	0.181981	0.432939	0.518532	0.540061	0.656421	0.546205	0.575147	0.121554	0.301917	0.161111	0.465569	0.407947	0.256278
928	aj28b02.s1 Soares_testis_NHT Homo sapiens cDNA clone 1391595 3, mRNA sequence	aj28b02.s1 Soares_testis_NHT Homo sapiens cDNA clone 1391595 3, mRNA sequence	0.394655	0.233695	0.350739	0.122719	0.243578	0.183768	0.0369202	0.142875	0.173126	0.815499	0.0001	0.0001	0.140037	0.0142602	0.65837	0.327093	0.446569	0.389858
929	aj30e06.s1 Soares_testis_NHT Homo sapiens cDNA clone 1391842 3, mRNA sequence	aj30e06.s1 Soares_testis_NHT Homo sapiens cDNA clone 1391842 3, mRNA sequence	1.60858	0.968675	0.526874	0.943883	1.04105	1.54533	0.950076	0.715285	0.242031	0.805462	0.752256	0.495773	1.20786	0.539412	1.06833	0.320653	1.22446	0.711997
930	AJ312118 Homo sapiens S284N Homo sapiens cDNA clone Ch4, mRNA sequence	AJ312118 Homo sapiens S284N Homo sapiens cDNA clone Ch4, mRNA sequence	0.0001	0.176309	0.147072	0.146242	0.196594	0.0001	0.0001	0.0001	0.0001	0.135925	0.0001	0.0001	0.325864	0.0001	0.516111	0.940346	0.0001	0.677485
931	aj43b07.s1 Soares_testis_NHT Homo sapiens cDNA clone 1393045 3, mRNA sequence	aj43b07.s1 Soares_testis_NHT Homo sapiens cDNA clone 1393045 3, mRNA sequence	0.022538	0.0001	0.119837	0.15681	0.249343	0.0001	0.0820453	0.212439	0.0001	0.0001	0.0001	0.0001	0.0582472	0.0001	0.0001	0.0536533	0.0001	0.0001
932	aj44g06.s1 Soares_testis_NHT Homo sapiens cDNA clone 1393210 3, mRNA sequence	aj44g06.s1 Soares_testis_NHT Homo sapiens cDNA clone 1393210 3, mRNA sequence	0.0001	0.0001	0.0001	0.0001	0.0001	0.0182514	0.331484	0.0867518	0.0001	0.167928	0.0001	0.0001	0.0342984	0.0001	0.272147	0.0001	0.0001	0.0001
933	aj47b01.s1 Soares_testis_NHT Homo sapiens cDNA clone 1393417 3, mRNA sequence	aj47b01.s1 Soares_testis_NHT Homo sapiens cDNA clone 1393417 3, mRNA sequence	0.018016	0.0988831	0.174525	0.270748	0.486834	0.0001	0.154326	0.487216	0.0001	0.455157	0.0001	0.0001	0.119739	0.0399554	0.271514	0.0169376	0.0001	0.276216
934	aj54d07.s1 Soares_testis_NHT Homo sapiens cDNA clone IMAGE:1394125 3, mRNA sequence	aj54d07.s1 Soares_testis_NHT Homo sapiens cDNA clone IMAGE:1394125 3, mRNA sequence	0.462761	0.0001	0.244777	0.350027	0.379213	0.758495	0.10164	0.393473	0.227431	0.431954	0.127405	0.348394	0.0668615	0.0933625	0.188055	0.423568	0.278585	0.22002
935	aj54e10.s1 Soares_testis_NHT Homo sapiens cDNA clone IMAGE:1394154 3, mRNA sequence	aj54e10.s1 Soares_testis_NHT Homo sapiens cDNA clone IMAGE:1394154 3, mRNA sequence	0.322903	0.704999	0.371533	0.634912	0.528236	0.338926	0.327681	0.573458	0.492555	0.485072	0.013336	0.416939	0.0530828	0.69615	0.1328	0.401258	0.172024	0.732087
936	AJ571891 HM3/RH2 Homo sapiens cDNA clone HSPD44306, mRNA sequence	AJ571891 HM3/RH2 Homo sapiens cDNA clone HSPD44306, mRNA sequence	0.991337	0.669517	0.278491	1.10514	0.62297	0.526926	0.762792	0.890134	0.970988	0.72875	0.698561	1.80249	0.966589	0.58884	1.07526	0.299108	0.696527	0.567223
937	AJ574325 HM3/RH2 Homo sapiens cDNA clone HSPD48080, mRNA sequence	AJ574325 HM3/RH2 Homo sapiens cDNA clone HSPD48080, mRNA sequence	0.386008	0.0995331	0.166201	1.07206	0.162254	0.148902	0.555464	0.367186	0.299267	0.469814	0.45522	1.37077	0.645171	0.158969	0.527543	1.16163	0.486102	0.537259
938	aj58a04.s1 Soares_testis_NHT Homo sapiens cDNA clone IMAGE:1394478 3, mRNA sequence	aj58a04.s1 Soares_testis_NHT Homo sapiens cDNA clone IMAGE:1394478 3, mRNA sequence	0.196132	0.0164187	0.486286	0.0972594	0.0001	0.0001	0.256297	0.207863	0.0619185	0.0001	0.0001	0.0001	0.0001	0.0929294	0.473076	0.212194	0.102199	0.0001
939	aj58c10.s1 Soares_testis_NHT Homo sapiens cDNA clone IMAGE:1394514 3, mRNA sequence	aj58c10.s1 Soares_testis_NHT Homo sapiens cDNA clone IMAGE:1394514 3, mRNA sequence	0.474658	0.658802	0.798392	0.184303	0.281161	0.288107	0.457469	0.971211	0.785157	0.990574	0.783193	0.700912	0.99025	0.345292	0.753077	0.286963	0.682929	0.466401
940	AJ709168 CMPD01 Homo sapiens cDNA clone CMPD04525, mRNA sequence	AJ709168 CMPD01 Homo sapiens cDNA clone CMPD04525, mRNA sequence	5.0977	3.5808	4.57136	4.66575	4.79967	6.31907	6.22727	3.94155	5.53029	6.65097	8.5258	4.4523	3.22911	2.80514	2.97844	2.71357	3.44682	2.63071
941	AJ710651 CMPD01 Homo sapiens cDNA clone CMPD07549, mRNA sequence	AJ710651 CMPD01 Homo sapiens cDNA clone CMPD07549, mRNA sequence	0.0001	0.0492596	0.170074	0.0133633	0.00767048	0.0001	0.0001	0.244038	0.36341	0.607446	0.0001	0.0001	0.00884131	0.299676	0.0001	0.300159	0.0001	0.12879
942	aj73e11.s1 Soares_parathyroid_tumor_NbHPA Homo sapiens cDNA clone IMAGE:1402124 3, mRNA sequence	aj73e11.s1 Soares_parathyroid_tumor_NbHPA Homo sapiens cDNA clone IMAGE:1402124 3, mRNA sequence	0.979831	0.683043	0.31168	0.553853	0.909614	0.629841	1.01638	0.723113	0.955993	0.78811	0.847156	0.588669	0.548103	0.69429	0.599125	0.691501	1.02558	0.755914
943	ak22d04.s1 Soares_testis_NHT Homo sapiens cDNA clone IMAGE:1406695 3, mRNA sequence	ak22d04.s1 Soares_testis_NHT Homo sapiens cDNA clone IMAGE:1406695 3, mRNA sequence	0.628914	0.420932	0.817962	0.587955	0.59237	0.713778	0.37901	0.80976	0.325135	0.490123	1.17582	0.928775	0.789987	0.488558	0.600634	0.645715	0.914181	0.328714
944	ak22e07.s1 Soares_testis_NHT Homo sapiens cDNA clone IMAGE:1406724 3, mRNA sequence	ak22e07.s1 Soares_testis_NHT Homo sapiens cDNA clone IMAGE:1406724 3, mRNA sequence	0.128558	0.0614075	0.0001	0.0001	0.0001	0.332856	0.0001	0.0001	0.0001	0.0001	0.0148072	0.0001	0.209072	0.0001	0.0001	0.0001	0.00579119	0.0001
945	ak22f05.s1 Soares_testis_NHT Homo sapiens cDNA clone IMAGE:1406721 3, mRNA sequence	ak22f05.s1 Soares_testis_NHT Homo sapiens cDNA clone IMAGE:1406721 3, mRNA sequence	0.0001	0.123537	0.27738	0.0001	0.244245	0.0001	0.0001	0.111088	0.0001	0.16664	0.0001	0.242592	0.0001	0.196367	0.191542	0.0001	0.0001	0.0001
946	ak25f01.s1 Soares_testis_NHT Homo sapiens cDNA clone IMAGE:1407001 3, mRNA sequence	ak25f01.s1 Soares_testis_NHT Homo sapiens cDNA clone IMAGE:1407001 3, mRNA sequence	2.00124	2.27531	1.62779	1.62236	1.62694	1.31407	1.61675	1.71507	1.91983	1.17096	1.84009	2.10225	1.69866	1.58252	2.22798	2.21778	1.82043	1.42501
947	ak26g04.s1 Soares_testis_NHT Homo sapiens cDNA clone IMAGE:1407126 3, mRNA sequence	ak26g04.s1 Soares_testis_NHT Homo sapiens cDNA clone IMAGE:1407126 3, mRNA sequence	0.121619	0.0001	0.0001	0.224535	0.178765	0.0001	0.0001	0.572069	0.0001	0.323913	0.355023	0.0001	0.250993	0.444521	0.198406	0.204596	0.324592	0.13619
948	ak30h01.s1 Soares_testis_NHT Homo sapiens cDNA clone IMAGE:1407505 3, mRNA sequence	ak30h01.s1 Soares_testis_NHT Homo sapiens cDNA clone IMAGE:1407505 3, mRNA sequence	0.823787	1.17597	1.72765	1.28099	0.629199	0.744319	1.56128	0.756175	0.187538	1.04311	0.766705	0.589642	0.978258	0.417801	0.687848	1.03316	1.52439	1.58187
949	ak32d03.s1 Soares_testis_NHT Homo sapiens cDNA clone IMAGE:1407653 3, mRNA sequence	ak32d03.s1 Soares_testis_NHT Homo sapiens cDNA clone IMAGE:1407653 3, mRNA sequence	0.21805	0.0644104	0.0405388	0.0542909	0.0001	0.0001	0.0001	0.120261	0.470151	0.0001	0.538672	0.0001	0.149588	0.0947515	0.0001	0.326768	0.0001	0.0001
950	ak33b09.s1 Soares_testis_NHT Homo sapiens cDNA clone IMAGE:1407737 3, mRNA sequence	ak33b09.s1 Soares_testis_NHT Homo sapiens cDNA clone IMAGE:1407737 3, mRNA sequence	0.0001	0.564924	0.0001	0.0227806	0.0001	0.131447	0.147406	0.0001	0.0001	0.160224	0.0001	0.0001	0.0850806	0.0001	0.0001	0.136929	0.0001	0.0001
951	ak34c09.s1 Soares_testis_NHT Homo sapiens cDNA clone IMAGE:1407856 3, mRNA sequence	ak34c09.s1 Soares_testis_NHT Homo sapiens cDNA clone IMAGE:1407856 3, mRNA sequence	0.180359	0.0001	0.0352899	0.0468021	0.0001	0.0001	0.0001	0.0001	0.875258	0.266475	0.191457	0.027201	0.0001	0.166143	0.0001	0.0001	0.0256483	0.0001
952	ak43b11.s1 Soares_testis_NHT Homo sapiens cDNA clone IMAGE:1408701 3, mRNA sequence	ak43b11.s1 Soares_testis_NHT Homo sapiens cDNA clone IMAGE:1408701 3, mRNA sequence	0.0144254	0.0001	0.0001	0.0001	0.0375311	0.0001	0.0001	0.0001	0.0001	0.0001	0.0001	0.0001	0.255662	0.300817	0.018939	0.0001	0.196523	0.0001
953	ak47b05.s1 Soares_testis_NHT Homo sapiens cDNA clone IMAGE:1409073 3, mRNA sequence	ak47b05.s1 Soares_testis_NHT Homo sapiens cDNA clone IMAGE:1409073 3, mRNA sequence	0.0362582	0.127677	0.0001	0.175554	0.0001	0.346982	0.00692277	0.0656502	0.0001	0.0001	0.0404399	0.0001	0.453338	0.0001	0.0541611	0.0593038	0.238379	0.317744
954	ak48g11.s1 Soares_testis_NHT Homo sapiens cDNA clone IMAGE:1409252 3 similar to contains LTR1.t3 LTR1 repetitive element ;, mRNA sequence	ak48g11.s1 Soares_testis_NHT Homo sapiens cDNA clone IMAGE:1409252 3 similar to contains LTR1.t3 LTR1 repetitive element ;, mRNA sequence	0.282335	0.126692	0.0857106	0.0001	0.0001	0.0001	0.0001	0.0731938	0.0001	0.0001	0.0001	0.421614	0.0001	0.282543	0.0001	0.0001	0.517132	0.0001
955	ak49c02.s1 Soares_testis_NHT Homo sapiens cDNA clone IMAGE:1409282 3, mRNA sequence	ak49c02.s1 Soares_testis_NHT Homo sapiens cDNA clone IMAGE:1409282 3, mRNA sequence	0.280634	0.195082	0.0509713	0.232449	0.504867	0.334745	0.0001	0.0972129	0.0001	0.0712678	0.512416	0.104307	0.514768	0.315361	0.532906	0.259407	0.747883	0.485056
956	ak54b04.s1 Soares_testis_NHT Homo sapiens cDNA clone IMAGE:1409743 3, mRNA sequence	ak54b04.s1 Soares_testis_NHT Homo sapiens cDNA clone IMAGE:1409743 3, mRNA sequence	0.0001	0.0001	0.0339378	0.143346	0.0001	0.0001	0.0001	0.0001	0.216212	0.0694942	0.0001	0.0001	0.02275	0.473534	0.256796	0.0001	0.0645654	0.0001
957	al45a04.s1 Soares_NFL_T_GBC_S1 Homo sapiens cDNA clone IMAGE:1460238 3, mRNA sequence	al45a04.s1 Soares_NFL_T_GBC_S1 Homo sapiens cDNA clone IMAGE:1460238 3, mRNA sequence	0.231198	0.421394	0.567828	0.309822	0.517524	0.0001	0.164141	0.526043	0.293677	0.623635	0.561469	0.314244	0.0001	0.240863	0.234292	0.156115	0.445413	0.0001
958	al46b01.s1 Soares_NFL_T_GBC_S1 Homo sapiens cDNA clone IMAGE:1460329 3, mRNA sequence	al46b01.s1 Soares_NFL_T_GBC_S1 Homo sapiens cDNA clone IMAGE:1460329 3, mRNA sequence	0.288617	0.43204	0.485785	0.470308	0.715563	0.273382	0.734438	0.375693	0.29707	0.538785	0.273475	0.0001	0.0948438	0.322032	0.729228	0.520046	0.162817	0.376816
959	al47h07.s1 Soares_NFL_T_GBC_S1 Homo sapiens cDNA clone IMAGE:1460509 3, mRNA sequence	al47h07.s1 Soares_NFL_T_GBC_S1 Homo sapiens cDNA clone IMAGE:1460509 3, mRNA sequence	0.12025	0.193776	0.0174037	0.0001	0.0727292	0.395175	0.223656	0.256527	0.257616	0.0729818	0.324486	0.0001	0.320191	0.11177	0.0001	0.0001	0.492246	0.0001
960	AL528570 Homo sapiens NEUROBLASTOMA COT 50-NORMALIZED Homo sapiens cDNA clone CS0DD001YM19 5-PRIME, mRNA sequence	AL528570 Homo sapiens NEUROBLASTOMA COT 50-NORMALIZED Homo sapiens cDNA clone CS0DD001YM19 5-PRIME, mRNA sequence	5.53232	3.92706	3.39025	5.24061	5.94485	6.02864	6.78256	3.44911	5.16085	5.10182	7.57694	4.03201	5.81877	5.44973	4.97333	4.43056	5.23822	5.03969
961	AL528913 Homo sapiens NEUROBLASTOMA COT 50-NORMALIZED Homo sapiens cDNA clone CS0DD004YI22 3-PRIME, mRNA sequence	AL528913 Homo sapiens NEUROBLASTOMA COT 50-NORMALIZED Homo sapiens cDNA clone CS0DD004YI22 3-PRIME, mRNA sequence	0.0857828	0.147157	0.325145	0.0001	0.209195	0.19512	0.215879	0.33562	0.177209	0.382353	0.396192	0.186279	0.0001	0.188783	0.16511	0.201488	0.216945	0.107303
962	al52b11.s1 Soares_NFL_T_GBC_S1 Homo sapiens cDNA clone IMAGE:1460925 3, mRNA sequence	al52b11.s1 Soares_NFL_T_GBC_S1 Homo sapiens cDNA clone IMAGE:1460925 3, mRNA sequence	1.52351	1.06421	0.697508	0.692303	1.07455	1.17294	1.06856	0.978625	1.22853	0.84409	1.75249	0.900933	0.86535	1.29943	0.587943	0.945676	1.07978	1.05541
963	al55d04.s1 Soares_NFL_T_GBC_S1 Homo sapiens cDNA clone IMAGE:1461223 3, mRNA sequence	al55d04.s1 Soares_NFL_T_GBC_S1 Homo sapiens cDNA clone IMAGE:1461223 3, mRNA sequence	0.0001	0.0258928	0.0001	0.0001	0.15855	0.0001	0.0001	0.0915818	0.467948	0.257777	0.0001	0.182279	0.0001	0.163279	0.0193375	0.238334	0.137225	0.187288
964	AL565638 Homo sapiens FETAL BRAIN Homo sapiens cDNA clone CS0DF006YJ10 3-PRIME, mRNA sequence	AL565638 Homo sapiens FETAL BRAIN Homo sapiens cDNA clone CS0DF006YJ10 3-PRIME, mRNA sequence	0.0001	0.292959	0.0001	0.0001	0.0001	0.557792	0.181435	0.0001	0.0001	0.0001	0.0634152	0.108293	0.220758	0.0001	0.0001	0.0001	0.0001	0.168594
965	AL577216 LTI_NFL006_PL2 Homo sapiens cDNA clone CS0DI083YM22 5 prime, mRNA sequence	AL577216 LTI_NFL006_PL2 Homo sapiens cDNA clone CS0DI083YM22 5 prime, mRNA sequence	0.283582	0.310125	0.0499299	0.173707	0.0001	0.18715	0.0001	0.0978052	0.155347	0.195892	0.292631	0.149835	0.25247	0.0598608	0.19393	0.403691	0.0001	0.0572702
966	AL580784 Homo sapiens T CELLS (JURKAT CELL LINE) COT 10-NORMALIZED Homo sapiens cDNA clone CS0DJ014YJ11 3-PRIME, mRNA sequence	AL580784 Homo sapiens T CELLS (JURKAT CELL LINE) COT 10-NORMALIZED Homo sapiens cDNA clone CS0DJ014YJ11 3-PRIME, mRNA sequence	0.0001	0.0001	0.0001	0.0001	0.0001	0.0001	0.0001	0.575783	0.0001	0.130902	0.0001	0.404477	0.596094	0.475796	0.185906	0.0001	0.0871014	0.466377
967	al58d09.s1 Soares_NFL_T_GBC_S1 Homo sapiens cDNA clone IMAGE:1461521 3, mRNA sequence	al58d09.s1 Soares_NFL_T_GBC_S1 Homo sapiens cDNA clone IMAGE:1461521 3, mRNA sequence	0.291373	0.256063	0.100499	0.0001	0.0293604	0.194314	0.0001	0.0001	0.0001	0.0001	0.330493	0.020099	0.0810048	0.0001	0.0001	0.0001	0.0181356	0.0248617
968	al59e08.s1 Soares_NFL_T_GBC_S1 Homo sapiens cDNA clone IMAGE:1461638 3, mRNA sequence	al59e08.s1 Soares_NFL_T_GBC_S1 Homo sapiens cDNA clone IMAGE:1461638 3, mRNA sequence	0.683842	0.125651	0.0001	0.381361	0.411246	0.369268	0.837473	0.0966683	0.216915	0.200802	0.297574	0.0001	0.527125	0.190178	0.404814	0.358271	0.295029	0.445794
969	al60e03.s1 Soares_NFL_T_GBC_S1 Homo sapiens cDNA clone IMAGE:1461724 3, mRNA sequence	al60e03.s1 Soares_NFL_T_GBC_S1 Homo sapiens cDNA clone IMAGE:1461724 3, mRNA sequence	0.495751	1.08334	0.717675	0.422357	1.0834	0.815856	1.04634	0.39202	0.759763	0.74156	0.718264	0.903225	0.943493	0.815012	0.261319	0.701217	0.951035	0.26099
970	AL844467 Homo sapiens library (Ashcroft K) Homo sapiens cDNA, mRNA sequence	AL844467 Homo sapiens library (Ashcroft K) Homo sapiens cDNA, mRNA sequence	0.051223	0.0001	0.0001	0.064171	0.075002	0.114834	0.0001	0.267521	0.1693	0.0001	0.181026	0.446219	0.15696	0.350751	0.246987	0.0001	0.328472	0.565758
971	am14e07.s1 Soares_NFL_T_GBC_S1 Homo sapiens cDNA clone IMAGE:1466820 3, mRNA sequence	am14e07.s1 Soares_NFL_T_GBC_S1 Homo sapiens cDNA clone IMAGE:1466820 3, mRNA sequence	0.0605009	0.0001	0.0001	0.0001	0.0001	0.238036	0.0001	0.162207	0.0001	0.0001	0.0001	0.373533	0.0001	0.0169307	0.0001	0.178197	0.00586741	0.0001
972	am15a10.s1 Soares_NFL_T_GBC_S1 Homo sapiens cDNA clone IMAGE:1466874 3, mRNA sequence	am15a10.s1 Soares_NFL_T_GBC_S1 Homo sapiens cDNA clone IMAGE:1466874 3, mRNA sequence	0.0497067	0.0578816	0.434929	0.0001	0.0549137	0.0752391	0.0001	0.0001	0.0432004	0.0001	0.0434081	0.00361669	0.0001	0.332877	0.0001	0.0001	0.0001	0.0001
973	am19e03.s1 Soares_NFL_T_GBC_S1 Homo sapiens cDNA clone IMAGE:1467292 3, mRNA sequence	am19e03.s1 Soares_NFL_T_GBC_S1 Homo sapiens cDNA clone IMAGE:1467292 3, mRNA sequence	0.0001	0.27892	0.388464	5.29e-05	0.536873	0.0001	0.284052	0.246766	0.28677	0.0931367	0.0001	0.429547	0.454733	0.629566	0.0611491	0.0851361	0.0001	0.0001
974	am20e02.s1 Soares_NFL_T_GBC_S1 Homo sapiens cDNA clone IMAGE:1467386 3, mRNA sequence	am20e02.s1 Soares_NFL_T_GBC_S1 Homo sapiens cDNA clone IMAGE:1467386 3, mRNA sequence	0.107156	0.241177	0.321277	0.256151	0.352662	0.153049	0.0001	0.171432	0.0750893	0.0893741	0.126054	0.00921272	0.0680472	0.12312	0.0001	0.130706	0.114425	0.0001
975	am24b12.s1 Soares_NFL_T_GBC_S1 Homo sapiens cDNA clone IMAGE:1467743 3 similar to contains MER28.b2 MER28 repetitive element ;, mRNA sequence	am24b12.s1 Soares_NFL_T_GBC_S1 Homo sapiens cDNA clone IMAGE:1467743 3 similar to contains MER28.b2 MER28 repetitive element ;, mRNA sequence	0.167768	0.305289	0.784405	0.357743	1.04308	0.244263	0.31811	0.112436	0.127735	0.154938	0.48747	0.595163	0.201092	0.716534	0.285128	0.263096	0.819675	0.413355
976	am27e01.s1 Soares_NFL_T_GBC_S1 Homo sapiens cDNA clone IMAGE:1468056 3, mRNA sequence	am27e01.s1 Soares_NFL_T_GBC_S1 Homo sapiens cDNA clone IMAGE:1468056 3, mRNA sequence	0.0001	0.0800848	0.0001	0.0001	0.0001	0.0001	0.0001	0.0480156	0.167152	0.100174	0.0001	0.0719242	0.0001	0.353013	0.0001	0.258726	0.0001	0.0001
977	am27h02.s1 Soares_NFL_T_GBC_S1 Homo sapiens cDNA clone IMAGE:1468083 3, mRNA sequence	am27h02.s1 Soares_NFL_T_GBC_S1 Homo sapiens cDNA clone IMAGE:1468083 3, mRNA sequence	0.0001	0.0001	0.0001	0.0001	0.0001	0.0706474	0.210272	0.0001	0.191393	0.108588	0.0001	0.0001	0.0001	0.0001	0.0001	0.0001	0.0001	0.0001
978	am35b04.s1 Soares_NFL_T_GBC_S1 Homo sapiens cDNA clone IMAGE:1468783 3, mRNA sequence	am35b04.s1 Soares_NFL_T_GBC_S1 Homo sapiens cDNA clone IMAGE:1468783 3, mRNA sequence	0.0789093	0.0101374	0.0583598	0.280173	0.306164	0.0001	0.0312483	0.494802	0.813436	0.116482	0.15017	0.213766	0.365467	0.0001	0.138584	0.524363	0.094485	0.0001
979	am39c11.s1 Soares_NFL_T_GBC_S1 Homo sapiens cDNA clone IMAGE:1471124 3, mRNA sequence	am39c11.s1 Soares_NFL_T_GBC_S1 Homo sapiens cDNA clone IMAGE:1471124 3, mRNA sequence	0.0001	0.0344164	0.0001	0.0001	0.0001	0.0493614	0.0322813	0.0001	0.0001	0.107345	0.0001	0.326953	0.0731965	0.0001	0.0001	0.0001	0.290306	0.0001
980	am76h05.s1 Stratagene schizo brain S11 Homo sapiens cDNA clone IMAGE:1616409 3, mRNA sequence	am76h05.s1 Stratagene schizo brain S11 Homo sapiens cDNA clone IMAGE:1616409 3, mRNA sequence	0.281857	0.0001	0.337548	0.425571	0.169441	0.268318	0.0720968	0.089673	0.312821	0.149556	0.129935	0.120454	0.0394139	0.276811	0.0001	0.0001	0.427646	0.632637
981	am78e07.s1 Stratagene schizo brain S11 Homo sapiens cDNA clone IMAGE:1629252 3, mRNA sequence	am78e07.s1 Stratagene schizo brain S11 Homo sapiens cDNA clone IMAGE:1629252 3, mRNA sequence	1.06351	1.38333	0.66577	0.669071	1.00983	1.31421	1.65523	0.992624	0.732015	1.15191	1.4984	1.05584	1.36357	1.09823	1.23444	1.04701	1.67934	1.58949
982	am81e07.s1 Stratagene schizo brain S11 Homo sapiens cDNA clone IMAGE:1629540 3, mRNA sequence	am81e07.s1 Stratagene schizo brain S11 Homo sapiens cDNA clone IMAGE:1629540 3, mRNA sequence	0.153078	0.33002	0.326632	0.332913	0.73555	0.351199	0.289554	0.225954	0.0001	0.17248	0.0001	0.515472	0.203917	0.0001	0.0885834	0.0001	0.0001	0.0732967
983	am86b11.s1 Stratagene schizo brain S11 Homo sapiens cDNA clone IMAGE:1629981 3, mRNA sequence	am86b11.s1 Stratagene schizo brain S11 Homo sapiens cDNA clone IMAGE:1629981 3, mRNA sequence	0.365908	0.978097	0.319095	0.614302	1.02963	0.664367	0.396746	0.447233	0.733483	0.830863	0.634618	0.327532	0.367916	0.630634	0.597281	0.512616	0.758004	0.48926
984	am95f05.s1 Stratagene schizo brain S11 Homo sapiens cDNA clone IMAGE:1683873 3, mRNA sequence	am95f05.s1 Stratagene schizo brain S11 Homo sapiens cDNA clone IMAGE:1683873 3, mRNA sequence	0.15431	0.0001	0.131409	0.0236364	0.0001	0.0001	0.0001	0.173086	0.394739	0.0001	0.0001	0.368743	0.0001	0.0387581	0.0001	0.0001	0.0001	0.0001
985	an29e02.x1 Gessler Wilms tumor Homo sapiens cDNA clone IMAGE:1700090 3, mRNA sequence	an29e02.x1 Gessler Wilms tumor Homo sapiens cDNA clone IMAGE:1700090 3, mRNA sequence	0.163798	0.14954	0.157354	0.162615	0.0001	0.0001	0.0001	0.0001	0.0001	0.0470288	0.0443895	0.326618	0.0001	0.25636	0.0997375	0.272865	0.0001	0.466455
986	an29g09.x1 Gessler Wilms tumor Homo sapiens cDNA clone IMAGE:1700128 3, mRNA sequence	an29g09.x1 Gessler Wilms tumor Homo sapiens cDNA clone IMAGE:1700128 3, mRNA sequence	0.0290124	0.438502	0.0001	0.453755	0.266996	0.151506	0.679188	0.75948	0.481034	0.289347	0.523329	0.107124	0.190433	0.407775	0.685282	0.187525	0.245942	0.220893
987	an31a04.x5 Gessler Wilms tumor Homo sapiens cDNA clone IMAGE:1700238 3, mRNA sequence	an31a04.x5 Gessler Wilms tumor Homo sapiens cDNA clone IMAGE:1700238 3, mRNA sequence	0.486379	0.0001	0.0679109	0.362241	0.157954	0.0001	0.0173546	0.0001	0.253044	0.488167	0.276266	0.0001	0.0001	0.0001	0.443893	0.126657	0.365515	0.0001
988	ap14f06.x1 Schiller oligodendroglioma Homo sapiens cDNA clone IMAGE:1955363 3, mRNA sequence	ap14f06.x1 Schiller oligodendroglioma Homo sapiens cDNA clone IMAGE:1955363 3, mRNA sequence	0.789107	0.630872	0.892058	0.646468	0.907726	0.639341	0.735484	0.296622	0.53321	0.109332	0.570497	1.08511	0.381532	0.773223	0.51612	0.765031	0.459898	0.503382
989	as27f02.x1 Barstead aorta HPLRB6 Homo sapiens cDNA clone IMAGE:2318427 3, mRNA sequence	as27f02.x1 Barstead aorta HPLRB6 Homo sapiens cDNA clone IMAGE:2318427 3, mRNA sequence	0.0001	0.290111	0.0001	0.0787524	0.34185	0.458109	0.0001	0.024813	0.0919893	0.406118	0.390274	0.0001	0.0352459	0.0001	0.156686	0.0001	0.0001	0.0001
990	at68g07.x1 Barstead colon HPLRB7 Homo sapiens cDNA clone IMAGE:2377212 3, mRNA sequence	at68g07.x1 Barstead colon HPLRB7 Homo sapiens cDNA clone IMAGE:2377212 3, mRNA sequence	1.03497	1.31181	0.933524	0.52364	1.53553	1.14116	1.36923	1.04816	1.72101	1.43949	1.01218	0.757672	0.648946	1.28039	1.49824	0.960091	1.3305	1.0643
991	AU141317 THYRO1 Homo sapiens cDNA clone THYRO1000387 5, mRNA sequence	AU141317 THYRO1 Homo sapiens cDNA clone THYRO1000387 5, mRNA sequence	0.568855	0.460287	0.870045	0.522729	0.655581	0.0526521	0.0972393	0.0001	0.125463	0.489401	0.552768	0.100904	0.755543	0.686907	0.16336	0.772221	0.201238	0.293931
992	AU142081 THYRO1 Homo sapiens cDNA clone THYRO1001745 5, mRNA sequence	AU142081 THYRO1 Homo sapiens cDNA clone THYRO1001745 5, mRNA sequence	0.180201	0.000803919	0.00347389	0.152763	0.633111	0.526532	0.0924689	0.0001	0.436766	0.159935	0.186581	0.0001	0.168495	0.405944	0.603156	0.242698	0.0669753	0.208838
993	AU150869 NT2RP2 Homo sapiens cDNA clone NT2RP2003799 3, mRNA sequence	AU150869 NT2RP2 Homo sapiens cDNA clone NT2RP2003799 3, mRNA sequence	0.0001	0.0001	0.0001	0.194636	0.047981	0.0001	0.065723	0.0001	0.151667	0.0001	0.140037	0.448566	0.0001	0.0546462	0.126915	0.116438	0.0001	0.198094
994	AU151944 NT2RP2 Homo sapiens cDNA clone NT2RP2006434 3, mRNA sequence	AU151944 NT2RP2 Homo sapiens cDNA clone NT2RP2006434 3, mRNA sequence	0.593465	0.0001	0.589646	0.329289	0.96416	0.0001	0.350746	0.292291	0.799787	0.293354	0.0001	0.661267	0.189826	0.811193	0.15228	0.207226	0.0447762	0.0001
995	AU252490 human favorable neuroblastoma cDNA Homo sapiens cDNA clone Nbla00181 3, mRNA sequence	AU252490 human favorable neuroblastoma cDNA Homo sapiens cDNA clone Nbla00181 3, mRNA sequence	1.7986	1.48548	1.63964	1.68614	1.46124	1.53843	1.31622	1.79863	1.98178	1.39621	1.42563	2.05481	1.75133	1.49028	1.51231	2.10908	1.73598	1.68253
996	AU252491 human favorable neuroblastoma cDNA Homo sapiens cDNA clone Nbla00182 3, mRNA sequence	AU252491 human favorable neuroblastoma cDNA Homo sapiens cDNA clone Nbla00182 3, mRNA sequence	0.0001	0.193042	0.325987	0.0948692	1.01077	0.0001	0.0001	0.0001	0.284542	0.00979211	0.0001	0.0001	0.261153	0.578379	0.293101	0.425234	0.646833	0.190057
997	AU253506 human favorable neuroblastoma cDNA Homo sapiens cDNA clone Nbla04221 3, mRNA sequence	AU253506 human favorable neuroblastoma cDNA Homo sapiens cDNA clone Nbla04221 3, mRNA sequence	0.316566	0.0001	0.104617	0.0456061	0.0001	0.0001	0.0288165	0.0001	0.0642224	0.292976	0.340435	0.10544	0.131767	0.206712	0.0001	0.31796	0.246039	0.114909
998	AU253866 human unfavorable neuroblastoma cDNA Homo sapiens cDNA clone Nbla11379 3, mRNA sequence	AU253866 human unfavorable neuroblastoma cDNA Homo sapiens cDNA clone Nbla11379 3, mRNA sequence	0.213413	0.0001	0.0001	0.555166	0.241418	0.0449516	0.342516	0.204036	0.319997	0.395686	0.124507	0.285364	0.311703	0.0001	0.499863	0.578244	0.306232	0.184694
999	AU254038 human unfavorable neuroblastoma cDNA Homo sapiens cDNA clone Nbla12167 3, mRNA sequence	AU254038 human unfavorable neuroblastoma cDNA Homo sapiens cDNA clone Nbla12167 3, mRNA sequence	0.330435	0.188256	0.3902	0.396898	0.0510568	0.275052	0.0001	0.311644	0.296796	0.0001	0.0001	0.0001	0.186186	0.203003	0.0001	0.559005	0.055624	0.0001
1000	AU310952 human 4S neuroblastoma cDNA Homo sapiens cDNA clone Nbla-24676 3, mRNA sequence	AU310952 human 4S neuroblastoma cDNA Homo sapiens cDNA clone Nbla-24676 3, mRNA sequence	0.0001	0.0823063	0.28534	0.523398	0.190037	0.227264	0.243869	0.0001	0.26191	0.171525	0.400069	0.180857	0.436176	0.192847	0.681652	0.25265	0.850096	0.237931
1001	AU311495 human 4S neuroblastoma cDNA Homo sapiens cDNA clone Nbla-03999 3, mRNA sequence	AU311495 human 4S neuroblastoma cDNA Homo sapiens cDNA clone Nbla-03999 3, mRNA sequence	0.0001	0.0001	0.237965	0.0001	0.0001	0.0001	0.0001	0.0834237	0.0001	0.318279	0.0001	0.0001	0.0001	0.0001	0.0924405	0.0001	0.345189	0.281634
1002	AU311496 human 4S neuroblastoma cDNA Homo sapiens cDNA clone Nbla-04005 3, mRNA sequence	AU311496 human 4S neuroblastoma cDNA Homo sapiens cDNA clone Nbla-04005 3, mRNA sequence	0.0496605	0.124982	0.0001	0.464243	0.0001	0.33317	0.0001	0.0001	0.0001	0.0001	0.0001	0.0001	0.011961	0.168066	0.0001	0.472187	0.0001	0.188331
1003	AU311828 human 4S neuroblastoma cDNA Homo sapiens cDNA clone Nbla-21866 5, mRNA sequence	AU311828 human 4S neuroblastoma cDNA Homo sapiens cDNA clone Nbla-21866 5, mRNA sequence	0.0262848	0.52779	0.502481	0.591311	0.469286	0.5849	0.629521	0.113018	0.432612	0.336824	0.344889	0.384262	0.440296	0.58096	0.112269	0.0001	0.238472	0.261111
1004	au75e07.x1 Schneider fetal brain 00004 Homo sapiens cDNA clone IMAGE:2782116 3, mRNA sequence	au75e07.x1 Schneider fetal brain 00004 Homo sapiens cDNA clone IMAGE:2782116 3, mRNA sequence	0.590376	0.348072	1.3488	0.809478	0.777925	0.591306	0.905177	1.0504	1.09322	0.168161	0.967498	1.27131	0.457378	1.14068	0.837362	1.14064	1.00839	0.87809
1005	AV645572 GLC Homo sapiens cDNA clone GLCABG03 3, mRNA sequence	AV645572 GLC Homo sapiens cDNA clone GLCABG03 3, mRNA sequence	1.39379	0.978271	0.596739	1.48613	1.23329	1.65275	2.15816	2.11267	1.67239	2.73993	2.43722	1.3116	2.4603	1.42941	1.23622	1.27866	1.56598	0.826959
1006	AV647465 GLC Homo sapiens cDNA clone GLCAYF01 3, mRNA sequence	AV647465 GLC Homo sapiens cDNA clone GLCAYF01 3, mRNA sequence	0.776312	0.690195	1.2415	0.335494	1.00719	0.649365	0.738328	1.02398	0.496646	0.665129	0.906429	0.40344	1.23162	0.781326	1.14986	1.027	1.26893	0.685497
1007	AV647692 GLC Homo sapiens cDNA clone GLCBBA02 3, mRNA sequence	AV647692 GLC Homo sapiens cDNA clone GLCBBA02 3, mRNA sequence	0.364755	0.714759	0.802689	0.429321	0.984093	0.809573	0.629124	0.90927	1.16831	0.513341	0.393801	0.600441	0.382728	0.801845	0.838003	0.753746	0.657303	0.595212
1008	AV647906 GLC Homo sapiens cDNA clone GLCBDC04 3, mRNA sequence	AV647906 GLC Homo sapiens cDNA clone GLCBDC04 3, mRNA sequence	1.37914	1.22645	1.24382	1.22336	1.99226	1.3438	1.92409	1.12906	1.04697	1.84374	1.3262	1.31445	2.02956	1.04075	1.69943	1.69453	1.64515	1.39301
1009	AV649053 GLC Homo sapiens cDNA clone GLCBPH07 3, mRNA sequence	AV649053 GLC Homo sapiens cDNA clone GLCBPH07 3, mRNA sequence	3.56236	3.19608	3.31782	3.41238	3.20925	5.71934	2.51909	2.71686	2.28487	3.33949	2.46643	3.76763	3.31282	2.94298	2.69073	3.59082	3.27857	2.95519
1010	AV649055 GLC Homo sapiens cDNA clone GLCBPH09 3, mRNA sequence	AV649055 GLC Homo sapiens cDNA clone GLCBPH09 3, mRNA sequence	0.397059	0.385194	0.592605	0.0640977	0.448127	0.322525	0.46693	0.549932	0.674253	0.62931	0.450414	0.195571	0.0001	0.0001	0.141978	0.370411	0.838141	0.0519499
1011	AV650212 GLC Homo sapiens cDNA clone GLCCCD12 3, mRNA sequence	AV650212 GLC Homo sapiens cDNA clone GLCCCD12 3, mRNA sequence	0.991713	1.17486	0.87174	0.857103	0.379562	0.414742	1.16679	0.823421	0.968234	0.998017	1.30986	1.01842	0.959333	1.0141	0.386856	0.395933	1.37554	1.15209
1012	AV651250 GLC Homo sapiens cDNA clone GLCCNH01 3, mRNA sequence	AV651250 GLC Homo sapiens cDNA clone GLCCNH01 3, mRNA sequence	0.330465	0.663615	0.569695	0.664629	0.743622	0.50993	0.375466	0.266695	0.474453	0.596182	0.836392	0.678228	0.730017	0.683154	0.711919	0.548796	0.508779	0.349078
1013	AV651748 GLC Homo sapiens cDNA clone GLCCTB04 3, mRNA sequence	AV651748 GLC Homo sapiens cDNA clone GLCCTB04 3, mRNA sequence	0.0963733	0.0001	0.0001	0.0001	0.0787541	0.0001	0.0001	0.0001	0.00356718	0.0001	0.0001	0.0001	0.513938	0.011055	0.182414	0.207819	0.0001	0.0001
1014	AV652851 GLC Homo sapiens cDNA clone GLCDEG06 3, mRNA sequence	AV652851 GLC Homo sapiens cDNA clone GLCDEG06 3, mRNA sequence	31.6473	21.2946	29.3373	27.3738	24.9702	35.9588	20.9362	30.7555	22.9211	26.9555	28.5335	23.4411	26.6977	30.783	27.5558	19.2038	28.9755	23.9676
1015	AV655164 GLC Homo sapiens cDNA clone GLCEDD10 3, mRNA sequence	AV655164 GLC Homo sapiens cDNA clone GLCEDD10 3, mRNA sequence	0.498477	0.531186	1.0989	0.394651	0.789282	0.307185	0.68847	1.03885	0.998735	0.644575	0.319846	1.27234	0.425671	0.560114	0.753412	0.504364	1.0011	0.557122
1016	AV655523 GLC Homo sapiens cDNA clone GLCEHF06 3, mRNA sequence	AV655523 GLC Homo sapiens cDNA clone GLCEHF06 3, mRNA sequence	0.655155	0.589082	0.803994	0.268126	0.727951	0.425886	0.609814	0.917513	0.499431	0.812356	0.755495	0.779324	0.841164	0.638443	0.615326	0.379423	1.43456	0.588671
1017	AV657446 GLC Homo sapiens cDNA clone GLCFCA04 3, mRNA sequence	AV657446 GLC Homo sapiens cDNA clone GLCFCA04 3, mRNA sequence	0.493786	0.484675	0.604203	0.582374	0.405061	0.672558	0.725729	0.269504	0.695283	0.619235	0.975156	0.754918	0.311952	0.964605	0.55089	0.444548	0.52205	0.920771
1018	AV661762 GLC Homo sapiens cDNA clone GLCGXD02 3, mRNA sequence	AV661762 GLC Homo sapiens cDNA clone GLCGXD02 3, mRNA sequence	0.42849	0.361541	0.0001	0.291633	0.0001	0.0001	0.0001	0.0001	0.0001	0.0628486	0.41347	0.0001	0.0001	0.0001	0.0001	0.0826988	0.206612	0.0150625
1019	AV681468 GKA Homo sapiens cDNA clone GKAAAF07 5, mRNA sequence	AV681468 GKA Homo sapiens cDNA clone GKAAAF07 5, mRNA sequence	0.236351	0.0001	0.453751	0.0685929	0.0001	0.354889	0.0001	0.221412	0.0001	0.21774	0.393775	0.5654	0.50036	0.222979	0.547162	0.257116	0.0001	0.0001
1020	AV681673 GKB Homo sapiens cDNA clone GKBABD06 5, mRNA sequence	AV681673 GKB Homo sapiens cDNA clone GKBABD06 5, mRNA sequence	1.66304	1.58745	1.80838	2.56857	2.32607	4.52901	2.72547	1.87944	2.18075	1.68689	3.01666	2.35659	3.31585	2.92538	2.11498	1.24488	2.56017	2.24901
1021	AV691356 GKC Homo sapiens cDNA clone GKCCBC07 5, mRNA sequence	AV691356 GKC Homo sapiens cDNA clone GKCCBC07 5, mRNA sequence	1.26164	1.46551	1.08411	1.26384	1.64033	1.35767	1.03545	0.723667	2.11897	1.21845	2.02971	1.31149	0.657552	0.955934	0.552319	1.13786	1.1039	0.35977
1022	AV693098 GKC Homo sapiens cDNA clone GKCFGA04 5, mRNA sequence	AV693098 GKC Homo sapiens cDNA clone GKCFGA04 5, mRNA sequence	0.197673	0.379162	0.203531	0.166038	0.432134	0.0240494	0.00941629	0.109445	0.0001	0.338452	0.349353	0.00883029	0.291342	0.557085	0.324518	0.284774	0.0785021	0.469077
1023	AV700714 GKC Homo sapiens cDNA clone GKCAEH11 3, mRNA sequence	AV700714 GKC Homo sapiens cDNA clone GKCAEH11 3, mRNA sequence	13.9104	14.5442	15.6817	11.7143	13.3462	10.7827	14.3578	13.6767	13.6093	10.6906	10.4471	12.8604	12.088	13.4371	13.0948	13.8155	13.8299	14.1715
1024	AV701014 ADA Homo sapiens cDNA clone ADAADB05 5, mRNA sequence	AV701014 ADA Homo sapiens cDNA clone ADAADB05 5, mRNA sequence	0.60225	0.611265	0.320352	0.120363	0.302283	0.164781	0.926929	0.448009	0.418516	0.355152	0.0001	0.0001	0.359656	0.448492	0.0001	0.347005	0.409845	0.499632
1025	AV702526 ADB Homo sapiens cDNA clone ADBBTF02 5, mRNA sequence	AV702526 ADB Homo sapiens cDNA clone ADBBTF02 5, mRNA sequence	0.0152364	0.22967	0.0001	0.229522	0.0241003	0.363615	0.322118	0.0001	0.295398	0.162876	0.231298	0.0001	0.0001	0.477104	0.107361	0.213262	0.0001	0.234893
1026	AV702854 ADB Homo sapiens cDNA clone ADBCYG05 5, mRNA sequence	AV702854 ADB Homo sapiens cDNA clone ADBCYG05 5, mRNA sequence	1.18696	0.859291	1.35591	1.24888	0.961208	0.984152	0.751583	0.738101	1.17823	1.39824	0.308664	0.737429	0.241779	0.89378	0.95339	0.441283	0.246026	0.822665
1027	AV703461 ADB Homo sapiens cDNA clone ADBCWH12 5, mRNA sequence	AV703461 ADB Homo sapiens cDNA clone ADBCWH12 5, mRNA sequence	0.0001	0.0526434	0.0001	0.0001	0.0782036	0.0001	0.261269	0.222618	0.0001	0.357381	0.0001	0.0001	0.0001	0.0001	0.0001	0.0001	0.0001	0.35112
1028	AV704171 ADB Homo sapiens cDNA clone ADBACB02 5, mRNA sequence	AV704171 ADB Homo sapiens cDNA clone ADBACB02 5, mRNA sequence	0.398047	0.302423	0.0001	0.0906317	0.161091	0.140549	0.834913	0.418452	0.497102	0.632843	0.321216	0.861056	0.0001	0.157526	0.616234	0.121096	0.337888	0.0001
1029	AV704552 ADB Homo sapiens cDNA clone ADBBNB10 5, mRNA sequence	AV704552 ADB Homo sapiens cDNA clone ADBBNB10 5, mRNA sequence	0.0001	0.263891	0.198347	0.00439246	0.0001	0.0001	0.253217	0.0183668	0.299963	0.486824	0.0001	0.0001	0.127753	0.0884973	0.0001	0.0575577	0.0001	0.172398
1030	AV707313 ADB Homo sapiens cDNA clone ADBCTB12 5, mRNA sequence	AV707313 ADB Homo sapiens cDNA clone ADBCTB12 5, mRNA sequence	1.0226	0.603426	1.75882	1.27282	1.17556	1.58786	0.648253	0.86944	1.88731	0.875762	1.1644	2.00966	0.714491	1.23711	1.54725	0.652846	1.22414	1.26988
1031	AV712717 DCA Homo sapiens cDNA clone DCAADA06 5, mRNA sequence	AV712717 DCA Homo sapiens cDNA clone DCAADA06 5, mRNA sequence	0.0001	0.0001	0.393217	0.167592	0.0001	0.0001	0.363186	0.0794088	0.125156	0.0444299	0.132425	0.0001	0.0001	0.395869	0.0001	0.00586615	0.0001	0.0001
1032	AV712796 DCA Homo sapiens cDNA clone DCAAWB10 5, mRNA sequence	AV712796 DCA Homo sapiens cDNA clone DCAAWB10 5, mRNA sequence	0.134077	0.0225451	0.13956	0.0001	0.593915	0.192171	0.0988638	0.0001	0.0295263	0.0001	0.0001	0.0001	0.0001	0.0419522	0.0409902	0.0001	0.0001	0.0001
1033	AV716631 DCB Homo sapiens cDNA clone DCBBCH09 5, mRNA sequence	AV716631 DCB Homo sapiens cDNA clone DCBBCH09 5, mRNA sequence	0.185714	0.14065	0.0001	0.141315	0.00203745	0.271666	0.0001	0.0707438	0.663788	0.0001	0.22387	0.294262	0.0001	0.195468	0.0001	0.163036	0.0001	0.179085
1034	AV716776 DCB Homo sapiens cDNA clone DCBBWE03 5, mRNA sequence	AV716776 DCB Homo sapiens cDNA clone DCBBWE03 5, mRNA sequence	0.681461	0.433853	0.0509412	0.0664125	0.036161	0.0282395	0.166493	0.497746	0.472182	0.348192	0.0001	0.234906	0.515481	0.493441	0.0471976	0.0413513	1.13132	0.313779
1035	AV717271 DCB Homo sapiens cDNA clone DCBAFH10 5, mRNA sequence	AV717271 DCB Homo sapiens cDNA clone DCBAFH10 5, mRNA sequence	0.0670411	0.0001	0.0001	0.163513	0.0001	0.0001	0.426515	0.0001	0.0001	0.312865	0.260503	0.0001	0.00804446	0.331046	0.0001	0.0001	0.023107	0.137081
1036	AV718460 GLC Homo sapiens cDNA clone GLCGHA08 5, mRNA sequence	AV718460 GLC Homo sapiens cDNA clone GLCGHA08 5, mRNA sequence	0.383395	0.346549	0.721998	0.397363	0.117137	0.345198	0.100788	0.198798	0.126018	0.0001	0.0001	0.189077	0.0001	0.16359	0.177702	0.00794934	0.485699	0.177604
1037	AV720473 GLC Homo sapiens cDNA clone GLCBZD04 5, mRNA sequence	AV720473 GLC Homo sapiens cDNA clone GLCBZD04 5, mRNA sequence	1.02771	0.318144	0.28856	0.644332	1.52653	0.83456	1.09991	0.680429	1.27724	0.345642	0.195386	0.619697	0.482043	0.479927	0.67357	0.487818	0.370018	0.700429
1038	AV723168 HTB Homo sapiens cDNA clone HTBAOF11 5, mRNA sequence	AV723168 HTB Homo sapiens cDNA clone HTBAOF11 5, mRNA sequence	0.179545	0.563872	0.344774	0.165068	0.386544	0.511222	0.0001	0.291614	0.0001	0.503756	0.483218	0.964706	0.00567692	0.154387	0.0001	0.119181	0.386917	0.490209
1039	AV724778 HTB Homo sapiens cDNA clone HTBCEG07 5, mRNA sequence	AV724778 HTB Homo sapiens cDNA clone HTBCEG07 5, mRNA sequence	0.297945	0.0001	0.010905	0.446983	0.208221	0.0001	0.306542	0.183955	0.383057	0.0001	0.607557	0.018024	0.116516	0.349895	0.500475	0.456444	0.208249	0.314543
1040	AV726540 HTC Homo sapiens cDNA clone HTCCCH06 5, mRNA sequence	AV726540 HTC Homo sapiens cDNA clone HTCCCH06 5, mRNA sequence	0.240761	0.0130917	0.538739	0.434261	0.425063	0.208985	0.527935	0.842046	0.0398475	0.237823	0.135952	0.400787	0.0001	0.0001	0.0744612	0.341758	0.40052	0.185827
1041	AV727190 HTC Homo sapiens cDNA clone HTCAQG06 5, mRNA sequence	AV727190 HTC Homo sapiens cDNA clone HTCAQG06 5, mRNA sequence	2.47369	1.63134	2.19944	2.30565	1.6341	2.21986	2.70106	1.64535	1.836	1.74641	2.28304	1.60165	0.92562	1.70249	1.19034	1.39563	2.14603	1.32909
1042	AV727348 HTC Homo sapiens cDNA clone HTCCFB01 5, mRNA sequence	AV727348 HTC Homo sapiens cDNA clone HTCCFB01 5, mRNA sequence	0.621467	0.671596	0.20426	0.627324	0.695457	0.61291	1.53008	0.504144	0.856248	0.613728	0.81934	0.294624	0.244299	0.658572	0.319978	0.0001	0.365552	0.271858
1043	AV727497 HTC Homo sapiens cDNA clone HTCBAB06 5, mRNA sequence	AV727497 HTC Homo sapiens cDNA clone HTCBAB06 5, mRNA sequence	0.0001	0.0001	0.0001	0.0001	0.223369	0.0001	0.175518	0.0001	0.0001	0.0001	0.0887211	0.285559	0.0001	0.203413	0.0001	0.0711248	0.0001	0.0001
1044	AV727784 HTC Homo sapiens cDNA clone HTCAZE08 5, mRNA sequence	AV727784 HTC Homo sapiens cDNA clone HTCAZE08 5, mRNA sequence	0.629821	1.33076	1.04166	0.968974	0.796363	2.4648	0.483144	1.04763	0.643143	0.992025	0.475627	1.24231	0.773782	0.603494	0.706481	0.954026	2.12739	0.630391
1045	AV727803 HTC Homo sapiens cDNA clone HTCCNC05 5, mRNA sequence	AV727803 HTC Homo sapiens cDNA clone HTCCNC05 5, mRNA sequence	0.148731	0.59303	0.224798	0.0995615	0.432145	0.0001	0.180919	0.399406	0.231658	0.502103	0.144127	0.0831119	0.355636	0.0001	0.637835	0.328918	0.527492	0.656072
1046	AV729048 HTC Homo sapiens cDNA clone HTCAFA12 5, mRNA sequence	AV729048 HTC Homo sapiens cDNA clone HTCAFA12 5, mRNA sequence	0.618201	0.78752	1.06749	0.906911	0.498601	0.777708	1.18682	0.339464	0.445439	0.832467	0.667302	0.574376	1.31854	0.834274	1.03978	0.803102	0.974852	0.230827
1047	AV730797 HTF Homo sapiens cDNA clone HTFAAE05 5, mRNA sequence	AV730797 HTF Homo sapiens cDNA clone HTFAAE05 5, mRNA sequence	9.66677	8.43609	7.54169	7.03636	7.51818	7.91493	6.84531	5.82239	6.87114	5.07263	5.1518	5.0745	7.91825	7.01694	6.2225	7.81199	5.50422	5.56019
1048	AV731331 HTF Homo sapiens cDNA clone HTFBAA12 5, mRNA sequence	AV731331 HTF Homo sapiens cDNA clone HTFBAA12 5, mRNA sequence	1.17608	1.42009	1.40689	1.31499	1.23904	1.46757	1.5576	1.12075	1.62258	1.37918	1.29155	2.54554	1.29272	1.08238	0.697107	0.88376	2.7661	1.28276
1049	AV731648 HTF Homo sapiens cDNA clone HTFASC01 5, mRNA sequence	AV731648 HTF Homo sapiens cDNA clone HTFASC01 5, mRNA sequence	0.14263	0.0528684	0.00827486	0.0001	0.044567	0.237753	0.014795	0.0001	0.0001	0.0438383	0.0206356	0.0859321	0.186455	0.22348	0.0001	0.286099	0.0001	0.0001
1050	AV731695 HTF Homo sapiens cDNA clone HTFBIC12 5, mRNA sequence	AV731695 HTF Homo sapiens cDNA clone HTFBIC12 5, mRNA sequence	0.000441001	0.200547	0.00991811	0.0225205	0.0001	0.0267383	0.0001	0.0001	0.13045	0.1192	0.0001	0.243721	0.0001	0.0498568	0.0001	0.0001	0.0001	0.0001
1051	AV732318 HTF Homo sapiens cDNA clone HTFAUB10 5, mRNA sequence	AV732318 HTF Homo sapiens cDNA clone HTFAUB10 5, mRNA sequence	0.0001	0.333744	0.0001	0.00527021	0.0001	0.0001	0.0001	0.0844824	0.129575	0.0001	0.0161469	0.129125	0.0236713	0.3007	0.0001	0.327115	0.0443093	0.0254435
1052	AV735490 CB Homo sapiens cDNA clone CBFBDD05 5, mRNA sequence	AV735490 CB Homo sapiens cDNA clone CBFBDD05 5, mRNA sequence	0.0001	0.289669	0.00694032	0.0001	0.0456104	0.0001	0.0001	0.0001	0.43444	0.031723	0.0332347	0.0001	0.0484011	0.0001	0.0001	0.0001	0.0001	0.0001
1053	AV736301 CB Homo sapiens cDNA clone CBLATB09 5, mRNA sequence	AV736301 CB Homo sapiens cDNA clone CBLATB09 5, mRNA sequence	0.0001	0.0794621	0.389065	0.0001	0.0001	0.0001	0.0001	0.0001	0.347526	0.0001	0.0001	0.0001	0.0294802	0.0001	0.0001	0.0001	0.881758	0.0001
1054	AV736391 CB Homo sapiens cDNA clone CBMAGD02 5, mRNA sequence	AV736391 CB Homo sapiens cDNA clone CBMAGD02 5, mRNA sequence	0.0001	0.106608	0.105559	0.0001	0.184557	0.100858	0.400713	0.0001	0.0001	0.0753477	0.0418286	0.203693	0.0001	0.0001	0.31409	0.0001	0.353217	0.044326
1055	AV737317 CB Homo sapiens cDNA clone CBCAQH03 5, mRNA sequence	AV737317 CB Homo sapiens cDNA clone CBCAQH03 5, mRNA sequence	0.491564	4.25242	6.16104	9.60715	12.2036	0.827242	0.730725	6.58467	11.4494	7.54925	3.25814	2.16354	7.62688	8.99339	9.27925	9.22955	0.526662	3.09882
1056	AV737943 CB Homo sapiens cDNA clone CBDAEG06 5, mRNA sequence	AV737943 CB Homo sapiens cDNA clone CBDAEG06 5, mRNA sequence	79.2567	84.8582	68.7265	72.8829	61.1241	14.54	91.3355	69.2258	61.3931	69.2928	58.7077	11.1049	79.4015	52.0445	64.925	70.2495	70.4556	68.8197
1057	AV739440 CB Homo sapiens cDNA clone CBDAND09 5, mRNA sequence	AV739440 CB Homo sapiens cDNA clone CBDAND09 5, mRNA sequence	0.383487	0.0757827	0.40281	0.297855	0.193366	0.556674	0.0001	0.518199	0.616226	0.300096	0.0001	0.0001	0.215748	0.0001	0.195099	0.158202	0.106385	0.0001
1058	AV739997 CB Homo sapiens cDNA clone CBFBTH09 5, mRNA sequence	AV739997 CB Homo sapiens cDNA clone CBFBTH09 5, mRNA sequence	0.0001	0.163967	0.0001	0.0001	0.0001	0.0001	0.0001	0.0001	0.246817	0.0001	0.411064	0.0699567	0.280045	0.0891274	0.0001	0.317715	0.0001	0.0001
1059	AV741371 CB Homo sapiens cDNA clone CBCCGD07 5, mRNA sequence	AV741371 CB Homo sapiens cDNA clone CBCCGD07 5, mRNA sequence	0.602223	0.779392	0.277579	0.674519	0.440072	0.161499	0.380268	0.0001	0.0253803	0.302073	0.249048	0.329763	0.255704	0.459481	0.381108	0.118633	0.475697	0.597762
1060	AV744922 CB Homo sapiens cDNA clone CBMAJE08 5, mRNA sequence	AV744922 CB Homo sapiens cDNA clone CBMAJE08 5, mRNA sequence	0.276024	0.470685	0.547139	0.525061	0.47698	0.39435	0.577679	0.279689	0.228379	0.267359	0.328804	0.41185	0.413333	0.43515	0.218798	0.622136	0.402119	0.540824
1061	AV745363 NPA Homo sapiens cDNA clone NPAAAB06 5, mRNA sequence	AV745363 NPA Homo sapiens cDNA clone NPAAAB06 5, mRNA sequence	1.04079	0.68592	0.151864	1.0444	0.670906	1.33491	2.01326	0.288515	0.559046	1.13236	0.836451	0.604159	0.651361	0.312216	0.601586	0.319212	0.983601	0.413537
1062	AV750156 NPC Homo sapiens cDNA clone NPCCTG12 5, mRNA sequence	AV750156 NPC Homo sapiens cDNA clone NPCCTG12 5, mRNA sequence	0.275771	0.342143	0.0001	0.336474	0.516974	0.537048	0.0949033	0.0001	0.139482	0.183639	0.195439	0.0001	0.127868	0.04372	0.189707	0.0001	0.0001	0.218823
1063	AV750351 NPC Homo sapiens cDNA clone NPCBHE04 5, mRNA sequence	AV750351 NPC Homo sapiens cDNA clone NPCBHE04 5, mRNA sequence	0.677436	0.934095	1.89442	0.701127	0.624956	1.47448	0.479282	0.332651	0.836038	1.70536	0.774479	0.366389	0.761346	1.10455	0.631505	1.15567	1.44595	0.588101
1064	AV751333 NPD Homo sapiens cDNA clone NPDAWC06 5, mRNA sequence	AV751333 NPD Homo sapiens cDNA clone NPDAWC06 5, mRNA sequence	0.181901	0.13392	0.0001	0.00586723	0.0979292	0.182178	0.0760355	0.177597	0.0001	0.15119	0.0001	0.0001	0.33182	0.0742901	0.105417	0.0001	0.344677	0.202557
1065	AV757863 BM Homo sapiens cDNA clone BMFAHA04 5, mRNA sequence	AV757863 BM Homo sapiens cDNA clone BMFAHA04 5, mRNA sequence	0.0001	0.552002	0.467862	0.138723	0.731044	0.440445	0.220182	0.170899	0.100646	0.084554	0.0001	0.164219	0.0001	0.244076	0.630432	0.753929	0.214544	0.114807
1066	AV760463 MDS Homo sapiens cDNA clone MDSEEH11 5, mRNA sequence	AV760463 MDS Homo sapiens cDNA clone MDSEEH11 5, mRNA sequence	0.22414	0.0001	0.0001	0.0001	0.352644	0.26083	0.226488	0.0001	0.45369	0.132409	0.514665	0.426327	0.627	0.0469288	0.0100295	0.419507	0.245307	0.311418
1067	AV761168 MDS Homo sapiens cDNA clone MDSDOB01 5, mRNA sequence	AV761168 MDS Homo sapiens cDNA clone MDSDOB01 5, mRNA sequence	0.0001	0.0001	0.28622	0.0001	0.278645	0.0001	0.0279221	0.389861	0.0001	0.158142	0.232973	0.0001	0.0001	0.20523	0.316192	0.137627	0.112519	0.265649
1068	AV762101 MDS Homo sapiens cDNA clone MDSEOA03 5, mRNA sequence	AV762101 MDS Homo sapiens cDNA clone MDSEOA03 5, mRNA sequence	1278.59	1095.05	992.341	1158.06	1344.32	1163.87	1255.73	998.171	1083.35	1053.9	1033.03	1237.09	830.879	900.145	887.66	969.844	1214.77	1173.93
1069	AV763264 MDS Homo sapiens cDNA clone MDSDAG05 5, mRNA sequence	AV763264 MDS Homo sapiens cDNA clone MDSDAG05 5, mRNA sequence	0.963452	1.29867	0.894465	1.03429	0.847608	0.375567	1.03591	0.809687	0.0322507	0.803533	0.473708	1.08205	0.740822	0.83419	1.06114	0.858554	0.476228	0.901865
1070	AV764506 MDS Homo sapiens cDNA clone MDSBFA08 5, mRNA sequence	AV764506 MDS Homo sapiens cDNA clone MDSBFA08 5, mRNA sequence	0.502743	0.0001	0.0200315	0.32185	0.0498405	0.0001	0.194472	0.0001	0.246331	0.307918	0.602641	0.0001	0.29637	0.0001	0.0001	0.267545	0.0734435	0.0001
1071	ax01b08.y1 Proliferating Human Erythroid Cells (LCB:ax library) Homo sapiens cDNA clone ax01b08 random, mRNA sequence	ax01b08.y1 Proliferating Human Erythroid Cells (LCB:ax library) Homo sapiens cDNA clone ax01b08 random, mRNA sequence	0.0001	0.0001	0.0001	0.205476	0.171867	0.0001	0.211159	0.0234996	0.0001	0.137228	0.224472	0.0001	0.213801	0.00217716	0.0001	0.0001	0.0001	0.0001
1072	ax01g11.x1 Proliferating Human Erythroid Cells (LCB:ax library) Homo sapiens cDNA clone ax01g11 random, mRNA sequence	ax01g11.x1 Proliferating Human Erythroid Cells (LCB:ax library) Homo sapiens cDNA clone ax01g11 random, mRNA sequence	0.397353	0.536577	0.917544	0.499279	0.832494	0.685428	0.511588	0.682314	0.242861	0.691404	0.18013	0.69312	0.0001	0.672715	0.392175	0.284192	0.802069	0.677274
1073	ax08a12.x1 Proliferating Human Erythroid Cells (LCB:ax library) Homo sapiens cDNA clone ax08a12 random, mRNA sequence	ax08a12.x1 Proliferating Human Erythroid Cells (LCB:ax library) Homo sapiens cDNA clone ax08a12 random, mRNA sequence	0.0755568	0.383353	0.0001	0.0757167	0.124865	0.0001	0.358593	0.0001	0.178953	0.0001	0.0299699	0.0924542	0.0001	0.0001	0.123842	0.18679	0.0001	0.158025
1074	ax09g05.x2 Proliferating Human Erythroid Cells (LCB:ax library) Homo sapiens cDNA clone ax09g05 random, mRNA sequence	ax09g05.x2 Proliferating Human Erythroid Cells (LCB:ax library) Homo sapiens cDNA clone ax09g05 random, mRNA sequence	0.332961	0.208086	0.372503	0.234349	0.0001	0.355493	0.0852974	0.252241	0.72607	0.0814231	0.869279	0.216148	0.206025	0.240279	0.520998	0.170817	0.231886	0.412816
1075	ax14c07.x1 Proliferating Human Erythroid Cells (LCB:ax library) Homo sapiens cDNA clone ax14c07 random, mRNA sequence	ax14c07.x1 Proliferating Human Erythroid Cells (LCB:ax library) Homo sapiens cDNA clone ax14c07 random, mRNA sequence	0.0001	0.0510462	0.380596	0.128699	0.195505	0.0544177	0.24442	0.279617	0.403162	0.102576	0.233423	0.242747	0.125274	0.0001	0.0921125	0.0484712	0.0001	0.0001
1076	ax20e10.x1 Proliferating Human Erythroid Cells (LCB:ax library) Homo sapiens cDNA clone ax20e10 random, mRNA sequence	ax20e10.x1 Proliferating Human Erythroid Cells (LCB:ax library) Homo sapiens cDNA clone ax20e10 random, mRNA sequence	0.0001	0.0001	0.0001	0.0001	0.0001	0.554112	0.0001	0.212338	0.688982	0.35948	0.142111	0.361263	0.0001	0.232385	0.0001	0.00492832	0.0001	0.0359406
1077	ax32g01.x1 Proliferating Human Erythroid Cells (LCB:ax library) Homo sapiens cDNA clone ax32g01 random, mRNA sequence	ax32g01.x1 Proliferating Human Erythroid Cells (LCB:ax library) Homo sapiens cDNA clone ax32g01 random, mRNA sequence	0.414151	0.215186	0.257906	0.488045	0.393636	0.610504	0.357134	0.255321	0.0911803	0.387769	0.0550739	0.592156	0.0244392	0.229444	0.171218	0.500555	0.336341	0.260601
1078	ax48b01.x2 Proliferating Human Erythroid Cells (LCB:ax library) Homo sapiens cDNA clone ax48b01 random, mRNA sequence	ax48b01.x2 Proliferating Human Erythroid Cells (LCB:ax library) Homo sapiens cDNA clone ax48b01 random, mRNA sequence	0.0001	0.0001	0.0001	0.0001	0.0273095	0.0001	0.118797	0.130953	0.16564	0.0815582	0.0001	0.0001	0.0001	0.0001	0.0001	0.271941	0.0001	0.0001
1079	ax49a03.x2 Proliferating Human Erythroid Cells (LCB:ax library) Homo sapiens cDNA clone ax49a03 random, mRNA sequence	ax49a03.x2 Proliferating Human Erythroid Cells (LCB:ax library) Homo sapiens cDNA clone ax49a03 random, mRNA sequence	0.0001	0.1483	0.0001	0.292875	0.355516	0.071634	0.0184922	0.0001	0.0569173	0.176476	0.131038	0.366816	0.0188018	0.0001	0.204658	0.0001	0.00570391	0.0635173
1080	ax49a12.x1 Proliferating Human Erythroid Cells (LCB:ax library) Homo sapiens cDNA clone ax49a12 random, mRNA sequence	ax49a12.x1 Proliferating Human Erythroid Cells (LCB:ax library) Homo sapiens cDNA clone ax49a12 random, mRNA sequence	0.506653	0.188415	0.0001	0.100572	0.704581	0.494093	0.293755	0.110341	0.293021	0.3121	0.173444	0.299196	0.0001	0.519642	0.0001	0.280091	0.0492452	0.280871
1081	ax51e11.x2 Proliferating Human Erythroid Cells (LCB:ax library) Homo sapiens cDNA clone ax51e11 random, mRNA sequence	ax51e11.x2 Proliferating Human Erythroid Cells (LCB:ax library) Homo sapiens cDNA clone ax51e11 random, mRNA sequence	0.0001	0.0001	0.214674	0.184185	0.171055	0.0001	0.0001	0.000865837	0.0001	0.0001	0.24577	0.0637748	0.40818	0.516158	0.118364	0.142025	0.00353357	0.0138978
1082	ba10d04.x1 NIH_MGC_7 Homo sapiens cDNA clone IMAGE:2823943 3, mRNA sequence	ba10d04.x1 NIH_MGC_7 Homo sapiens cDNA clone IMAGE:2823943 3, mRNA sequence	0.0793493	0.128305	0.340293	0.0001	0.0001	0.028345	0.06932	0.0001	0.295669	0.0191917	0.396095	0.257874	0.367105	0.0431311	0.173492	0.164863	0.415341	0.0001
1083	bb28h05.x1 NIH_MGC_5 Homo sapiens cDNA clone IMAGE:2964249 3, mRNA sequence	bb28h05.x1 NIH_MGC_5 Homo sapiens cDNA clone IMAGE:2964249 3, mRNA sequence	0.00270225	0.331849	0.0001	0.617727	0.357253	0.0001	0.0471108	0.0254922	0.237063	0.405108	0.0614396	0.342272	0.0237333	0.345122	0.22457	0.459639	0.0501815	0.164726
1084	BP394623 Homo sapiens pancreatic islet Homo sapiens cDNA clone hbt01270 3, mRNA sequence	BP394623 Homo sapiens pancreatic islet Homo sapiens cDNA clone hbt01270 3, mRNA sequence	0.617764	0.401169	0.238885	0.218388	0.0001	0.482006	0.18217	0.393792	0.0744088	0.554192	0.417383	0.042294	0.358277	0.0524957	0.748215	0.14244	0.0738101	0.276236
1085	BP394682 Homo sapiens pancreatic islet Homo sapiens cDNA clone hbt01548 3, mRNA sequence	BP394682 Homo sapiens pancreatic islet Homo sapiens cDNA clone hbt01548 3, mRNA sequence	0.0001	0.185742	0.0930428	0.502939	0.154188	0.0001	0.275814	0.944335	0.269763	0.207309	0.165113	0.178596	0.354556	0.0265522	0.0001	0.60109	0.0802046	0.341216
1086	BP395765 Homo sapiens pancreatic islet Homo sapiens cDNA clone hbt06913 3, mRNA sequence	BP395765 Homo sapiens pancreatic islet Homo sapiens cDNA clone hbt06913 3, mRNA sequence	0.464834	0.496623	0.311535	0.428598	0.416841	0.175788	0.707704	0.368681	0.216721	0.402824	0.037629	0.33553	0.507531	0.129148	0.517609	0.288405	0.322081	0.039239
1087	BP396343 Homo sapiens pancreatic islet Homo sapiens cDNA clone hbt09690 3, mRNA sequence	BP396343 Homo sapiens pancreatic islet Homo sapiens cDNA clone hbt09690 3, mRNA sequence	0.544306	0.30814	0.687531	0.434083	0.45957	0.348021	0.469769	0.304365	0.412151	0.291023	0.348	0.543181	0.00227455	0.388967	0.443564	0.560205	0.345074	0.302566
1088	BP397043 Homo sapiens pancreatic islet Homo sapiens cDNA clone h-t-209-54 3, mRNA sequence	BP397043 Homo sapiens pancreatic islet Homo sapiens cDNA clone h-t-209-54 3, mRNA sequence	0.0671468	0.226355	0.461137	0.0697691	0.0001	0.250349	0.0001	0.786585	0.0001	0.707657	0.571297	0.0001	0.761017	0.655487	0.124323	0.0655679	0.457138	0.754593
1089	BP397885 Homo sapiens pancreatic islet Homo sapiens cDNA clone h-t-268-60 3, mRNA sequence	BP397885 Homo sapiens pancreatic islet Homo sapiens cDNA clone h-t-268-60 3, mRNA sequence	0.310447	0.00784212	0.0001	0.224917	0.0001	0.0001	0.638687	0.0001	0.0001	0.000124009	0.182673	0.163604	0.0562444	0.016769	0.0701712	0.363777	0.0001	0.450403
1090	BP398298 Homo sapiens pancreatic islet Homo sapiens cDNA clone htp-26-74 3, mRNA sequence	BP398298 Homo sapiens pancreatic islet Homo sapiens cDNA clone htp-26-74 3, mRNA sequence	1.22369	0.33802	0.355301	0.287019	0.15642	0.0908387	0.475734	0.0001	0.303432	0.0738333	0.0001	0.0346344	0.181317	0.0001	0.793378	0.106842	0.40231	0.0001
1091	BP398340 Homo sapiens pancreatic islet Homo sapiens cDNA clone htp-29-07 3, mRNA sequence	BP398340 Homo sapiens pancreatic islet Homo sapiens cDNA clone htp-29-07 3, mRNA sequence	1.27991	1.98649	1.60759	2.02181	1.46946	2.59904	1.04085	2.07251	0.740706	2.51648	1.31111	1.94981	1.86584	1.83493	1.9574	2.24918	1.63051	2.44374
1092	BP398534 Homo sapiens pancreatic islet Homo sapiens cDNA clone htp-41-89 3, mRNA sequence	BP398534 Homo sapiens pancreatic islet Homo sapiens cDNA clone htp-41-89 3, mRNA sequence	0.341987	0.339314	0.210698	0.21618	0.016443	0.691961	0.0642804	0.235182	0.0001	0.268702	0.0001	0.499571	0.305522	0.32822	0.489047	0.322793	0.691759	0.255225
1093	BP417745 Homo sapiens small intestine Homo sapiens cDNA clone HIE00794r 3, mRNA sequence	BP417745 Homo sapiens small intestine Homo sapiens cDNA clone HIE00794r 3, mRNA sequence	0.0001	0.0001	0.0306165	0.178046	0.0001	0.674518	0.156156	0.379006	0.0001	0.0815006	0.0517857	0.0001	0.0001	0.0001	0.110666	0.3723	0.400026	0.0001
1094	BP419039 Homo sapiens small intestine Homo sapiens cDNA clone HIE02238r 3, mRNA sequence	BP419039 Homo sapiens small intestine Homo sapiens cDNA clone HIE02238r 3, mRNA sequence	0.206522	0.015458	0.321251	0.373176	0.791515	0.341281	0.262961	0.505169	0.2451	0.296723	0.496629	0.0544559	0.390808	0.0527644	0.374085	0.737364	0.515761	0.321834
1095	BP419082 Homo sapiens small intestine Homo sapiens cDNA clone HIE02285r 3, mRNA sequence	BP419082 Homo sapiens small intestine Homo sapiens cDNA clone HIE02285r 3, mRNA sequence	0.800788	0.401292	0.640997	0.442136	0.91268	0.359591	0.715383	0.541367	0.944205	0.55166	0.793971	0.26714	0.206138	0.595496	0.476139	0.664932	0.661108	0.454841
1096	BP421183 Homo sapiens small intestine Homo sapiens cDNA clone HIE04525r 3, mRNA sequence	BP421183 Homo sapiens small intestine Homo sapiens cDNA clone HIE04525r 3, mRNA sequence	0.696923	0.928256	1.05103	0.845281	1.13679	1.40658	0.443594	1.12255	0.597161	0.602969	0.6791	0.977819	1.00931	0.348429	0.778148	0.449377	1.24899	0.731132
1097	BP422437 Homo sapiens small intestine Homo sapiens cDNA clone HIE05849r 3, mRNA sequence	BP422437 Homo sapiens small intestine Homo sapiens cDNA clone HIE05849r 3, mRNA sequence	0.128867	0.0001	0.412665	0.0001	0.231958	0.0001	0.280005	0.0001	0.0001	0.0001	0.0001	0.118686	0.0123458	0.490328	0.0001	0.420763	0.223602	0.0001
1098	BP423917 Homo sapiens small intestine Homo sapiens cDNA clone HIE07498r 3, mRNA sequence	BP423917 Homo sapiens small intestine Homo sapiens cDNA clone HIE07498r 3, mRNA sequence	0.0001	0.0001	0.134129	0.179706	0.263542	0.0001	0.102905	0.0001	0.590212	0.0001	0.0001	0.00245104	0.455516	0.383589	0.0001	0.00534939	0.400083	0.0001
1099	BP423994 Homo sapiens small intestine Homo sapiens cDNA clone HIE07584r 3, mRNA sequence	BP423994 Homo sapiens small intestine Homo sapiens cDNA clone HIE07584r 3, mRNA sequence	0.340095	0.741348	0.307918	0.518636	1.04539	0.305255	0.556359	0.496252	0.443171	0.11299	0.48758	0.106519	0.403316	0.75178	0.891135	1.02276	0.287597	0.87267
1100	BP432430 leukemia cell normalized cDNA library Homo sapiens cDNA clone LEU3471_42_B11, mRNA sequence	BP432430 leukemia cell normalized cDNA library Homo sapiens cDNA clone LEU3471_42_B11, mRNA sequence	0.0349011	0.0728531	0.0385229	0.0654471	0.0238417	0.0001	0.0979806	0.384151	0.0237578	0.27738	0.00976601	0.376871	0.317165	0.217695	0.3408	0.0435717	0.248937	0.085568
1101	BP872784 Sugano cDNA library, embryonal kidney Homo sapiens cDNA clone HKR09061, mRNA sequence	BP872784 Sugano cDNA library, embryonal kidney Homo sapiens cDNA clone HKR09061, mRNA sequence	0.0001	0.306644	0.133461	0.0915745	0.229166	0.105828	0.106805	0.0001	0.0720215	0.0001	0.12864	0.0439568	0.0001	0.0323448	0.616664	0.201978	0.3943	0.474336
1102	BP873470 Sugano cDNA library, embryonal kidney Homo sapiens cDNA clone HKR13362, mRNA sequence	BP873470 Sugano cDNA library, embryonal kidney Homo sapiens cDNA clone HKR13362, mRNA sequence	1.25497	0.613223	0.104585	0.60132	0.884018	0.660725	0.71528	1.08659	0.797982	0.603339	1.0292	0.842128	1.04339	0.737661	0.718986	0.534847	0.531836	0.425364
1103	BP873537 Sugano cDNA library, embryonal kidney Homo sapiens cDNA clone HKR13896, mRNA sequence	BP873537 Sugano cDNA library, embryonal kidney Homo sapiens cDNA clone HKR13896, mRNA sequence	5.01562	4.28448	5.13351	5.33854	4.96367	6.7547	3.80597	3.93483	3.16111	4.95598	5.01802	5.17943	3.32522	4.38756	3.80265	3.6083	4.35058	3.84136
1104	BX088674 Soares_testis_NHT Homo sapiens cDNA clone IMAGp998A143518, mRNA sequence	BX088674 Soares_testis_NHT Homo sapiens cDNA clone IMAGp998A143518, mRNA sequence	1.5445	1.42611	1.90862	1.77327	1.64131	1.10156	1.29705	1.67621	1.27313	0.643179	0.478187	1.25932	0.651058	1.15635	1.39429	0.409026	1.78588	0.901624
1105	BX088735 Soares_testis_NHT Homo sapiens cDNA clone IMAGp998C083329 ; IMAGE:1320511, mRNA sequence	BX088735 Soares_testis_NHT Homo sapiens cDNA clone IMAGp998C083329 ; IMAGE:1320511, mRNA sequence	0.180956	0.479823	0.658621	0.575001	0.557723	0.693472	0.615698	0.411448	0.765268	0.445058	0.756956	0.412917	0.637926	0.562703	0.496398	0.530925	0.398536	0.380293
1106	BX088779 Soares_testis_NHT Homo sapiens cDNA clone IMAGp998C093329 ; IMAGE:1320512, mRNA sequence	BX088779 Soares_testis_NHT Homo sapiens cDNA clone IMAGp998C093329 ; IMAGE:1320512, mRNA sequence	0.0001	0.365029	0.151123	0.0367667	0.0001	0.0262423	0.148796	0.0001	0.285359	0.225406	0.0001	0.0001	0.0550729	0.0233244	0.0001	0.359373	0.384507	0.0001
1107	BX088780 Soares_testis_NHT Homo sapiens cDNA clone IMAGp998H073514 ; IMAGE:1391670, mRNA sequence	BX088780 Soares_testis_NHT Homo sapiens cDNA clone IMAGp998H073514 ; IMAGE:1391670, mRNA sequence	0.0510254	0.0443716	0.0001	0.159395	0.0383854	0.242716	0.187269	0.293308	0.219028	0.118011	0.0001	0.0001	0.00723368	0.190366	0.141111	0.0001	0.0105216	0.0001
1108	BX088800 Soares_testis_NHT Homo sapiens cDNA clone IMAGp998D233515 ; IMAGE:1391974, mRNA sequence	BX088800 Soares_testis_NHT Homo sapiens cDNA clone IMAGp998D233515 ; IMAGE:1391974, mRNA sequence	0.0001	0.184921	0.0001	0.609128	0.188658	0.095169	0.100723	0.0001	0.100852	0.407655	0.287363	0.0001	0.0001	0.0552592	0.116147	0.0001	0.382886	0.000856686
1109	BX088829 Soares_testis_NHT Homo sapiens cDNA clone IMAGp998B113516 ; IMAGE:1392298, mRNA sequence	BX088829 Soares_testis_NHT Homo sapiens cDNA clone IMAGp998B113516 ; IMAGE:1392298, mRNA sequence	0.202637	0.0001	0.476851	0.0001	0.379967	0.132493	0.0001	0.0001	0.313151	0.292029	0.426109	0.0001	0.158843	0.256979	0.421208	0.0001	0.0001	0.0001
1110	BX088853 Soares_testis_NHT Homo sapiens cDNA clone IMAGp998E113388 ; IMAGE:1343218, mRNA sequence	BX088853 Soares_testis_NHT Homo sapiens cDNA clone IMAGp998E113388 ; IMAGE:1343218, mRNA sequence	0.035116	0.287923	0.399152	0.792853	0.162138	0.142745	0.190011	0.659064	0.441471	0.0001	0.785243	0.292096	0.185622	0.777634	0.0001	0.363489	0.486017	0.370891
1111	BX088859 Soares_testis_NHT Homo sapiens cDNA clone IMAGp998H133331 ; IMAGE:1321404, mRNA sequence	BX088859 Soares_testis_NHT Homo sapiens cDNA clone IMAGp998H133331 ; IMAGE:1321404, mRNA sequence	0.0519753	0.170992	0.0001	0.27559	0.035787	0.0001	0.0250382	0.0001	0.189996	0.0001	0.0001	0.207048	0.0001	0.0001	0.181361	0.476585	0.134473	0.0001
1112	BX088877 Soares_testis_NHT Homo sapiens cDNA clone IMAGp998E123255 ; IMAGE:1292147, mRNA sequence	BX088877 Soares_testis_NHT Homo sapiens cDNA clone IMAGp998E123255 ; IMAGE:1292147, mRNA sequence	0.0001	0.0001	0.0001	0.0547609	0.0001	0.0001	0.0001	0.0270646	0.0432796	0.344737	0.0001	0.111545	0.0932559	0.142759	0.14998	0.0001	0.0001	0.0001
1113	BX088916 Soares_testis_NHT Homo sapiens cDNA clone IMAGp998G093515 ; IMAGE:1392032, mRNA sequence	BX088916 Soares_testis_NHT Homo sapiens cDNA clone IMAGp998G093515 ; IMAGE:1392032, mRNA sequence	1.04992	0.320536	0.364223	0.271953	0.306367	0.0237969	0.261174	0.405038	0.712866	0.685511	0.218881	0.153915	0.652312	0.750262	1.00175	0.3786	0.762572	0.362942
1114	BX088952 Soares_testis_NHT Homo sapiens cDNA clone IMAGp998J223329 ; IMAGE:1320693, mRNA sequence	BX088952 Soares_testis_NHT Homo sapiens cDNA clone IMAGp998J223329 ; IMAGE:1320693, mRNA sequence	0.0383734	0.0001	0.406642	0.248968	0.529205	0.181875	0.0969738	0.312543	0.184419	0.210802	0.181102	0.248459	0.162705	0.0691585	0.331178	0.0388217	0.199713	0.14072
1115	BX088953 Soares_testis_NHT Homo sapiens cDNA clone IMAGp998J093513 ; IMAGE:1391336, mRNA sequence	BX088953 Soares_testis_NHT Homo sapiens cDNA clone IMAGp998J093513 ; IMAGE:1391336, mRNA sequence	0.0001	0.0001	0.075524	0.122192	0.0001	0.0001	0.0001	0.295376	0.121112	0.0323667	0.168333	0.0001	0.100694	0.0610619	0.251397	0.0001	0.0001	0.0001
1116	BX088983 Soares_parathyroid_tumor_NbHPA Homo sapiens cDNA clone IMAGp998K073119 ; IMAGE:1240062, mRNA sequence	BX088983 Soares_parathyroid_tumor_NbHPA Homo sapiens cDNA clone IMAGp998K073119 ; IMAGE:1240062, mRNA sequence	0.862764	1.21692	0.665893	0.674716	0.814861	0.323173	0.787621	0.908242	0.683692	0.464145	0.412346	0.317086	0.632189	0.880621	0.459677	0.37506	0.937426	0.986393
1117	BX089019 Soares_testis_NHT Homo sapiens cDNA clone IMAGp998K243513 ; IMAGE:1391375, mRNA sequence	BX089019 Soares_testis_NHT Homo sapiens cDNA clone IMAGp998K243513 ; IMAGE:1391375, mRNA sequence	0.0001	0.0001	0.0295249	0.0001	0.0001	0.0001	0.0001	0.203648	0.155662	0.0001	0.0001	0.172119	0.0001	0.150945	0.153482	0.0001	0.0001	0.0001
1118	BX089023 Soares_testis_NHT Homo sapiens cDNA clone IMAGp998M093388 ; IMAGE:1343408, mRNA sequence	BX089023 Soares_testis_NHT Homo sapiens cDNA clone IMAGp998M093388 ; IMAGE:1343408, mRNA sequence	0.224964	0.239855	0.508054	0.158739	0.380451	0.493287	0.0232125	0.407376	0.378896	0.241533	0.47806	0.0001	0.426598	0.254837	0.226219	0.191306	0.204365	0.672908
1119	BX089065 Soares_testis_NHT Homo sapiens cDNA clone IMAGp998M053390 ; IMAGE:1344172, mRNA sequence	BX089065 Soares_testis_NHT Homo sapiens cDNA clone IMAGp998M053390 ; IMAGE:1344172, mRNA sequence	0.293541	0.638578	0.395724	0.520966	0.630623	0.0302996	0.357979	0.422859	0.491455	0.161244	0.283673	0.443417	0.132857	0.0001	0.252697	0.0760986	0.651465	0.201599
1120	BX089076 Soares_testis_NHT Homo sapiens cDNA clone IMAGp998O013475 ; IMAGE:1376856, mRNA sequence	BX089076 Soares_testis_NHT Homo sapiens cDNA clone IMAGp998O013475 ; IMAGE:1376856, mRNA sequence	0.741177	0.652715	0.94596	0.541444	0.417171	0.706897	0.425641	0.573899	0.541652	0.46494	0.296806	0.858718	0.218634	0.617268	0.184773	0.607912	0.829183	0.513882
1121	BX089077 Soares_testis_NHT Homo sapiens cDNA clone IMAGp998P153474 ; IMAGE:1376510, mRNA sequence	BX089077 Soares_testis_NHT Homo sapiens cDNA clone IMAGp998P153474 ; IMAGE:1376510, mRNA sequence	0.553285	0.77906	0.0001	0.222607	0.0001	0.0001	0.0001	0.0001	0.108431	0.563116	0.191284	0.0001	0.497924	0.0001	0.253327	0.0001	0.192126	0.0001
1122	BX089081 Soares_testis_NHT Homo sapiens cDNA clone IMAGp998I173330 ; IMAGE:1321048, mRNA sequence	BX089081 Soares_testis_NHT Homo sapiens cDNA clone IMAGp998I173330 ; IMAGE:1321048, mRNA sequence	0.493378	0.340641	0.382572	0.317512	0.225511	0.468162	0.510291	0.38132	0.400064	0.0001	0.298126	0.23861	0.384831	0.798784	0.311202	0.813356	0.0644172	0.907501
1123	BX089087 Soares_testis_NHT Homo sapiens cDNA clone IMAGp998P233330 ; IMAGE:1321222, mRNA sequence	BX089087 Soares_testis_NHT Homo sapiens cDNA clone IMAGp998P233330 ; IMAGE:1321222, mRNA sequence	0.34659	0.0001	0.0001	0.139327	0.153444	0.0001	0.20459	0.0001	0.233708	0.120234	0.288242	0.0459627	0.197118	0.0001	0.0001	0.0001	0.0418018	0.139971
1124	BX089088 Soares_testis_NHT Homo sapiens cDNA clone IMAGp998O163515 ; IMAGE:1392231, mRNA sequence	BX089088 Soares_testis_NHT Homo sapiens cDNA clone IMAGp998O163515 ; IMAGE:1392231, mRNA sequence	0.762296	0.738929	0.585293	0.289166	0.500247	0.00976229	0.442327	0.692358	0.724636	0.714886	0.0688518	0.520902	0.511088	0.0001	0.0001	0.0001	0.290362	0.233482
1125	BX089090 Soares_testis_NHT Homo sapiens cDNA clone IMAGp998O032621 ; IMAGE:1048922, mRNA sequence	BX089090 Soares_testis_NHT Homo sapiens cDNA clone IMAGp998O032621 ; IMAGE:1048922, mRNA sequence	0.0932349	0.0857322	0.0822959	0.0001	0.0611103	0.0287873	0.245413	0.581821	0.323943	0.0591185	0.185864	0.102936	0.183605	0.599907	0.22279	0.0001	0.58025	0.576432
1126	BX089093 Soares_testis_NHT Homo sapiens cDNA clone IMAGp998J203332 ; IMAGE:1321843, mRNA sequence	BX089093 Soares_testis_NHT Homo sapiens cDNA clone IMAGp998J203332 ; IMAGE:1321843, mRNA sequence	0.0001	0.0001	0.140024	0.0001	0.13847	0.0455881	0.0001	0.0001	0.0001	0.0001	0.0001	0.0001	0.0444907	0.0001	0.0001	0.0001	0.228594	0.0974501
1127	BX089113 Soares infant brain 1NIB Homo sapiens cDNA clone IMAGp998A02146 ; IMAGE:29198, mRNA sequence	BX089113 Soares infant brain 1NIB Homo sapiens cDNA clone IMAGp998A02146 ; IMAGE:29198, mRNA sequence	0.119858	0.0463058	0.188575	0.037697	0.019067	0.0001	0.0001	0.101395	0.0160824	0.401037	0.136649	0.505368	0.269897	0.182595	0.0001	0.0128132	0.208174	0.262033
1128	BX089187 Soares_testis_NHT Homo sapiens cDNA clone IMAGp998D124408 ; IMAGE:1734875, mRNA sequence	BX089187 Soares_testis_NHT Homo sapiens cDNA clone IMAGp998D124408 ; IMAGE:1734875, mRNA sequence	0.0001	0.0001	0.0001	0.0001	0.0001	0.0001	0.041037	0.219676	0.282732	0.0001	0.181506	0.024602	0.0001	0.0001	0.0001	0.332365	0.0001	0.0001
1129	BX089241 Soares_NFL_T_GBC_S1 Homo sapiens cDNA clone IMAGp998I103954 ; IMAGE:1560657, mRNA sequence	BX089241 Soares_NFL_T_GBC_S1 Homo sapiens cDNA clone IMAGp998I103954 ; IMAGE:1560657, mRNA sequence	0.0001	0.0001	0.554551	0.0409076	0.0001	0.278088	0.0001	0.318204	0.311538	0.0001	0.429898	0.0001	0.0257443	0.133903	0.00855765	0.13011	0.107948	0.0001
1130	BX089299 NCI_CGAP_Lym12 Homo sapiens cDNA clone IMAGp998G145264 ; IMAGE:2133157, mRNA sequence	BX089299 NCI_CGAP_Lym12 Homo sapiens cDNA clone IMAGp998G145264 ; IMAGE:2133157, mRNA sequence	0.352105	0.382461	0.0001	0.265318	0.189603	0.0001	0.390239	0.139169	0.148293	0.319417	0.317653	0.389846	0.183997	0.0001	0.114212	0.517024	0.221268	0.11365
1131	BX089493 Soares_total_fetus_Nb2HF8_9w Homo sapiens cDNA clone IMAGp998P111937 ; IMAGE:786298, mRNA sequence	BX089493 Soares_total_fetus_Nb2HF8_9w Homo sapiens cDNA clone IMAGp998P111937 ; IMAGE:786298, mRNA sequence	0.549546	0.93834	0.248836	0.650326	0.32787	0.489906	0.510404	0.460408	0.752948	0.284004	0.493664	0.420592	0.418422	0.636286	0.699393	0.473311	0.727039	0.426144
1132	BX089504 Soares fetal liver spleen 1NFLS Homo sapiens cDNA clone IMAGp998N03399 ; IMAGE:206018, mRNA sequence	BX089504 Soares fetal liver spleen 1NFLS Homo sapiens cDNA clone IMAGp998N03399 ; IMAGE:206018, mRNA sequence	0.0001	0.0001	0.0001	0.171615	0.228777	0.160358	0.0454687	0.231996	0.144355	0.117799	0.0001	0.399907	0.0001	0.343324	0.0001	0.207824	0.179188	0.0001
1133	BX089509 Soares_testis_NHT Homo sapiens cDNA clone IMAGp998K124452 ; IMAGE:1751939, mRNA sequence	BX089509 Soares_testis_NHT Homo sapiens cDNA clone IMAGp998K124452 ; IMAGE:1751939, mRNA sequence	0.0001	0.15341	0.0001	0.334133	0.0001	0.0001	0.0001	0.0322933	0.0001	0.0001	0.129112	0.855453	0.275542	0.280626	0.0621396	0.345985	0.0001	0.0158976
1134	BX089525 Soares_NFL_T_GBC_S1 Homo sapiens cDNA clone IMAGp998K043954 ; IMAGE:1560699, mRNA sequence	BX089525 Soares_NFL_T_GBC_S1 Homo sapiens cDNA clone IMAGp998K043954 ; IMAGE:1560699, mRNA sequence	0.182306	0.401137	0.706693	0.234237	0.902323	0.467606	0.689501	0.499861	0.648418	0.397233	0.69604	0.268808	0.635313	0.498534	0.372213	0.727033	0.704633	0.333811
1135	BX089526 Soares_NFL_T_GBC_S1 Homo sapiens cDNA clone IMAGp998N103955 ; IMAGE:1561161, mRNA sequence	BX089526 Soares_NFL_T_GBC_S1 Homo sapiens cDNA clone IMAGp998N103955 ; IMAGE:1561161, mRNA sequence	1.09061	0.83278	0.713422	1.32816	1.0009	0.497125	0.63788	0.591856	0.960456	1.1861	0.725867	0.0001	0.168238	0.435076	0.839318	0.557888	0.946302	0.755008
1136	BX089532 NCI_CGAP_Lu5 Homo sapiens cDNA clone IMAGp998G104069 ; IMAGE:1604769, mRNA sequence	BX089532 NCI_CGAP_Lu5 Homo sapiens cDNA clone IMAGp998G104069 ; IMAGE:1604769, mRNA sequence	0.195698	0.0001	0.165078	0.379229	0.374362	0.121343	0.652309	0.0001	0.359811	0.41341	0.163179	0.358926	0.0001	0.484154	0.129315	0.400404	0.025099	0.0001
1137	BX089534 Soares_testis_NHT Homo sapiens cDNA clone IMAGp998O234113 ; IMAGE:1621870, mRNA sequence	BX089534 Soares_testis_NHT Homo sapiens cDNA clone IMAGp998O234113 ; IMAGE:1621870, mRNA sequence	0.154065	0.0001	0.0001	0.0895707	0.298378	0.151235	0.174614	0.183323	0.0001	0.277153	0.0001	0.0001	0.317005	0.176361	0.258525	0.338009	0.0712188	0.232233
1138	BX089571 Soares_testis_NHT Homo sapiens cDNA clone IMAGp998I031782 ; IMAGE:726602, mRNA sequence	BX089571 Soares_testis_NHT Homo sapiens cDNA clone IMAGp998I031782 ; IMAGE:726602, mRNA sequence	0.0001	0.0001	0.0001	0.104477	0.10631	0.0001	0.0726606	0.127229	0.0001	0.260304	0.12341	0.551634	0.0001	0.451318	0.0942421	0.37938	0.0001	0.488237
1139	BX089580 Soares infant brain 1NIB Homo sapiens cDNA clone IMAGp998P21152 ; IMAGE:31969, mRNA sequence	BX089580 Soares infant brain 1NIB Homo sapiens cDNA clone IMAGp998P21152 ; IMAGE:31969, mRNA sequence	0.170714	0.0001	0.111755	0.427233	0.0001	0.0001	0.131948	0.0243334	0.0001	0.232936	0.287387	0.0223917	0.0001	0.0001	0.508544	0.00538432	0.056189	0.00752221
1140	BX089601 Soares_NFL_T_GBC_S1 Homo sapiens cDNA clone IMAGp998F023911 ; IMAGE:1544065, mRNA sequence	BX089601 Soares_NFL_T_GBC_S1 Homo sapiens cDNA clone IMAGp998F023911 ; IMAGE:1544065, mRNA sequence	0.357597	0.164222	0.0001	0.0001	0.0001	0.00720835	0.0001	0.216221	0.0969936	0.0001	0.0943587	0.0001	0.0359096	0.246467	0.387508	0.0001	0.0529456	0.127241
1141	BX089654 Soares_NhHMPu_S1 Homo sapiens cDNA clone IMAGp998I094291 ; IMAGE:1690064, mRNA sequence	BX089654 Soares_NhHMPu_S1 Homo sapiens cDNA clone IMAGp998I094291 ; IMAGE:1690064, mRNA sequence	0.0302767	0.14242	0.0493494	0.0918128	0.0678868	0.0771257	0.033361	0.333143	0.130005	0.308298	0.0001	0.11391	0.415418	0.0001	0.296441	0.438874	0.436279	0.0346773
1142	BX089765 Soares_testis_NHT Homo sapiens cDNA clone IMAGp998G024171 ; IMAGE:1643929, mRNA sequence	BX089765 Soares_testis_NHT Homo sapiens cDNA clone IMAGp998G024171 ; IMAGE:1643929, mRNA sequence	0.984232	0.903779	0.78791	0.622362	0.537997	0.507052	0.931649	0.869757	0.884903	1.06343	1.1809	1.39991	0.589137	0.696003	0.951474	0.79693	0.790009	1.1711
1143	BX089788 Soares_pregnant_uterus_NbHPU Homo sapiens cDNA clone IMAGp998C095027 ; IMAGE:2042048, mRNA sequence	BX089788 Soares_pregnant_uterus_NbHPU Homo sapiens cDNA clone IMAGp998C095027 ; IMAGE:2042048, mRNA sequence	0.0001	0.0582045	0.0863039	0.3124	0.0665455	0.0001	0.28852	0.103082	0.0001	0.0001	0.0867135	0.29304	0.0001	0.0001	0.229926	0.0001	0.190451	0.0001
1144	BX089939 Soares_NFL_T_GBC_S1 Homo sapiens cDNA clone IMAGp998J243856 ; IMAGE:1523063, mRNA sequence	BX089939 Soares_NFL_T_GBC_S1 Homo sapiens cDNA clone IMAGp998J243856 ; IMAGE:1523063, mRNA sequence	0.235957	0.358272	0.466654	0.318529	0.530008	0.521557	0.0001	0.091196	0.0165389	0.317039	0.275106	0.0001	0.448508	0.156375	0.0001	0.520441	0.0001	0.0001
1145	BX090227 NCI_CGAP_GC6 Homo sapiens cDNA clone IMAGp998D135719 ; IMAGE:2307804, mRNA sequence	BX090227 NCI_CGAP_GC6 Homo sapiens cDNA clone IMAGp998D135719 ; IMAGE:2307804, mRNA sequence	2.35924	1.23235	1.03625	2.04265	2.24527	1.95333	2.04633	0.877419	1.36842	1.28439	1.6616	1.33486	1.32971	0.817133	1.36117	1.09163	1.53774	1.16474
1146	BX090271 Soares_fetal_liver_spleen_1NFLS_S1 Homo sapiens cDNA clone IMAGp998O131011 ; IMAGE:430692, mRNA sequence	BX090271 Soares_fetal_liver_spleen_1NFLS_S1 Homo sapiens cDNA clone IMAGp998O131011 ; IMAGE:430692, mRNA sequence	1.69832	1.21831	0.824255	0.958156	1.2277	0.66061	1.15565	1.09901	0.525301	0.459567	0.959957	0.891777	0.564543	0.652636	1.0098	0.750334	0.696595	0.920911
1147	BX090310 Soares_NFL_T_GBC_S1 Homo sapiens cDNA clone IMAGp998P093346 ; IMAGE:1327352, mRNA sequence	BX090310 Soares_NFL_T_GBC_S1 Homo sapiens cDNA clone IMAGp998P093346 ; IMAGE:1327352, mRNA sequence	0.0001	0.0001	0.108904	0.0484687	0.290575	0.154266	0.0001	0.0001	0.19869	0.0001	0.0001	0.0001	0.0001	0.646888	0.178329	0.0001	0.410993	0.0001
1148	BX090408 Soares fetal liver spleen 1NFLS Homo sapiens cDNA clone IMAGp998E08415 ; IMAGE:211951, mRNA sequence	BX090408 Soares fetal liver spleen 1NFLS Homo sapiens cDNA clone IMAGp998E08415 ; IMAGE:211951, mRNA sequence	0.615614	0.904356	0.76263	0.936374	0.595491	2.06179	0.335403	0.143575	0.814253	0.767618	0.667647	1.25214	0.469454	1.2072	0.624001	0.559675	1.66182	1.02214
1149	BX090481 Soares_testis_NHT Homo sapiens cDNA clone IMAGp998J114407 ; IMAGE:1734634, mRNA sequence	BX090481 Soares_testis_NHT Homo sapiens cDNA clone IMAGp998J114407 ; IMAGE:1734634, mRNA sequence	0.417591	0.68308	0.838041	0.152844	0.231313	0.618036	0.998447	1.18402	0.706288	1.51566	0.970203	0.235614	0.618131	0.66035	1.11716	0.433357	0.743143	1.06654
1150	BX090485 Soares_testis_NHT Homo sapiens cDNA clone IMAGp998L124452 ; IMAGE:1751963, mRNA sequence	BX090485 Soares_testis_NHT Homo sapiens cDNA clone IMAGp998L124452 ; IMAGE:1751963, mRNA sequence	0.0515746	0.0001	0.153684	0.0001	0.262773	0.0001	0.0001	0.638831	0.0001	0.0001	0.037862	0.0001	0.298333	0.386945	0.437511	0.00740494	0.414296	0.124471
1151	BX090488 Soares_testis_NHT Homo sapiens cDNA clone IMAGp998I074460 ; IMAGE:1754958, mRNA sequence	BX090488 Soares_testis_NHT Homo sapiens cDNA clone IMAGp998I074460 ; IMAGE:1754958, mRNA sequence	0.163423	0.300234	0.0663063	0.0001	0.0001	0.0001	0.149272	0.0001	0.00956265	0.135013	0.0001	0.0001	0.0001	0.0001	0.369711	0.115581	0.0246766	0.0001
1152	BX090568 Soares fetal liver spleen 1NFLS Homo sapiens cDNA clone IMAGp998I12475 ; IMAGE:235091, mRNA sequence	BX090568 Soares fetal liver spleen 1NFLS Homo sapiens cDNA clone IMAGp998I12475 ; IMAGE:235091, mRNA sequence	0.104171	0.14256	0.647587	0.0619335	0.626844	0.2971	0.174681	0.0001	0.387336	0.0885995	0.256199	0.0001	0.404248	0.576049	0.0001	0.219215	0.551449	0.313924
1153	BX090577 Soares_NFL_T_GBC_S1 Homo sapiens cDNA clone IMAGp998K124519 ; IMAGE:1847171, mRNA sequence	BX090577 Soares_NFL_T_GBC_S1 Homo sapiens cDNA clone IMAGp998K124519 ; IMAGE:1847171, mRNA sequence	0.535111	0.148101	0.455247	0.546458	0.756273	0.999275	0.34874	0.151473	0.56378	0.801552	0.804697	0.309561	0.343894	0.445619	0.178082	0.680063	0.900901	0.921973
1154	BX090584 Soares fetal liver spleen 1NFLS Homo sapiens cDNA clone IMAGp998G06117 ; IMAGE:122909, mRNA sequence	BX090584 Soares fetal liver spleen 1NFLS Homo sapiens cDNA clone IMAGp998G06117 ; IMAGE:122909, mRNA sequence	1.50787	1.7119	0.914408	1.28655	1.16624	1.80301	1.46688	0.685955	0.867322	1.08776	1.159	0.720672	1.33712	1.45438	1.59794	0.254146	1.11636	0.511146
1155	BX090602 Soares_testis_NHT Homo sapiens cDNA clone IMAGp998M124106 ; IMAGE:1619123, mRNA sequence	BX090602 Soares_testis_NHT Homo sapiens cDNA clone IMAGp998M124106 ; IMAGE:1619123, mRNA sequence	0.232132	0.0001	0.348703	0.123444	0.0646352	0.119417	0.0001	0.0001	0.250112	0.0001	0.0001	0.0001	0.0001	0.0001	0.415097	0.0001	0.32145	0.1823
1156	BX090611 Soares_NFL_T_GBC_S1 Homo sapiens cDNA clone IMAGp998D065860 ; IMAGE:2360789, mRNA sequence	BX090611 Soares_NFL_T_GBC_S1 Homo sapiens cDNA clone IMAGp998D065860 ; IMAGE:2360789, mRNA sequence	0.0001	0.154669	0.0516851	0.0001	0.145907	0.1326	0.198777	0.20706	0.749919	0.0001	0.317218	0.221725	0.115116	0.0623825	0.0183728	0.034803	0.0887399	0.0001
1157	BX090622 NCI_CGAP_Lu5 Homo sapiens cDNA clone IMAGp998O034646 ; IMAGE:1896026, mRNA sequence	BX090622 NCI_CGAP_Lu5 Homo sapiens cDNA clone IMAGp998O034646 ; IMAGE:1896026, mRNA sequence	0.227098	0.0001	0.0001	0.496518	0.0001	0.15543	0.348156	0.273641	0.0001	0.0001	0.0001	0.0001	0.0001	0.141404	0.228901	0.0001	0.0001	0.0001
1158	BX090629 NCI_CGAP_Eso2 Homo sapiens cDNA clone IMAGp998P044816 ; IMAGE:1961331, mRNA sequence	BX090629 NCI_CGAP_Eso2 Homo sapiens cDNA clone IMAGp998P044816 ; IMAGE:1961331, mRNA sequence	1.17459	1.00668	1.16511	1.13717	0.90132	0.840176	0.935688	0.528999	0.794339	1.0816	0.98016	0.562805	0.337487	0.867145	1.10412	1.30731	0.826647	0.707853
1159	BX090633 Soares_testis_NHT Homo sapiens cDNA clone IMAGp998H063521 ; IMAGE:1394357, mRNA sequence	BX090633 Soares_testis_NHT Homo sapiens cDNA clone IMAGp998H063521 ; IMAGE:1394357, mRNA sequence	0.0001	0.0001	0.0001	0.183653	0.0001	0.0001	0.0313379	0.0001	0.372366	0.0001	0.186924	0.0001	0.0001	0.0001	0.0001	0.0001	0.0001	0.0001
1160	BX090635 NCI_CGAP_Pr28 Homo sapiens cDNA clone IMAGp998B115205 ; IMAGE:2110378, mRNA sequence	BX090635 NCI_CGAP_Pr28 Homo sapiens cDNA clone IMAGp998B115205 ; IMAGE:2110378, mRNA sequence	0.592329	0.210792	0.323758	0.126076	0.164891	0.226236	0.139888	0.18543	0.0393683	0.307245	0.503057	0.226479	0.0383563	0.151866	0.0797677	0.277765	0.4711	0.202719
1161	BX090731 Soares_testis_NHT Homo sapiens cDNA clone IMAGp998F044170 ; IMAGE:1643523, mRNA sequence	BX090731 Soares_testis_NHT Homo sapiens cDNA clone IMAGp998F044170 ; IMAGE:1643523, mRNA sequence	0.0001	0.0001	0.0001	0.261197	0.148739	0.0001	0.0001	0.13216	0.454953	0.334817	0.235126	0.404018	0.0613055	0.215871	0.170685	0.33648	0.169764	0.0001
1162	BX090738 Soares_testis_NHT Homo sapiens cDNA clone IMAGp998L011829 ; IMAGE:744720, mRNA sequence	BX090738 Soares_testis_NHT Homo sapiens cDNA clone IMAGp998L011829 ; IMAGE:744720, mRNA sequence	0.0001	0.0001	0.157771	0.673744	0.0001	0.0001	0.120941	0.105901	0.243567	0.12672	0.000182682	0.0001	0.0001	0.145957	0.00443046	0.082807	0.0309605	0.0001
1163	BX090745 Soares_NFL_T_GBC_S1 Homo sapiens cDNA clone IMAGp998E044518 ; IMAGE:1846635, mRNA sequence	BX090745 Soares_NFL_T_GBC_S1 Homo sapiens cDNA clone IMAGp998E044518 ; IMAGE:1846635, mRNA sequence	0.449387	0.00287628	0.191499	0.0001	0.0001	0.0001	0.0001	0.109079	0.0001	0.247714	0.119814	0.0001	0.0783533	0.0001	0.329733	0.0001	0.478973	0.0001
1164	BX090762 Soares_fetal_heart_NbHH19W Homo sapiens cDNA clone IMAGp998P05786 ; IMAGE:344308, mRNA sequence	BX090762 Soares_fetal_heart_NbHH19W Homo sapiens cDNA clone IMAGp998P05786 ; IMAGE:344308, mRNA sequence	0.0850209	0.362493	0.466324	0.343809	0.424368	0.290345	0.128801	0.210416	0.0973115	0.197483	0.749512	0.0001	0.00923144	0.73524	0.0001	0.0001	0.361706	0.0001
1165	BX090790 Soares_NFL_T_GBC_S1 Homo sapiens cDNA clone IMAGp998L135855 ; IMAGE:2359068, mRNA sequence	BX090790 Soares_NFL_T_GBC_S1 Homo sapiens cDNA clone IMAGp998L135855 ; IMAGE:2359068, mRNA sequence	0.0001	0.0312363	0.0564933	0.310309	0.0001	0.0001	0.0001	0.0808031	0.254993	0.100424	0.0001	0.475957	0.0001	0.0001	0.0001	0.443437	0.304761	0.0001
1166	BX090817 NCI_CGAP_Brn52 Homo sapiens cDNA clone IMAGp998G155675 ; IMAGE:2290982, mRNA sequence	BX090817 NCI_CGAP_Brn52 Homo sapiens cDNA clone IMAGp998G155675 ; IMAGE:2290982, mRNA sequence	1.87208	1.98281	1.48573	1.87804	1.03932	1.35642	2.21159	1.65735	1.67688	1.47278	1.06109	1.32144	1.6311	1.23265	1.79978	1.30209	2.01086	1.52958
1167	BX090843 Soares_testis_NHT Homo sapiens cDNA clone IMAGp998C074110 ; IMAGE:1620414, mRNA sequence	BX090843 Soares_testis_NHT Homo sapiens cDNA clone IMAGp998C074110 ; IMAGE:1620414, mRNA sequence	10.8665	5.25072	8.90675	9.42769	7.60488	9.11895	8.59921	3.15492	7.20222	9.46907	6.55114	8.12987	6.47172	8.4805	8.52284	5.75667	8.56659	8.9084
1168	BX090917 Soares infant brain 1NIB Homo sapiens cDNA clone IMAGp998L07173 ; IMAGE:41321, mRNA sequence	BX090917 Soares infant brain 1NIB Homo sapiens cDNA clone IMAGp998L07173 ; IMAGE:41321, mRNA sequence	0.0001	0.0398	0.105659	0.110903	0.12066	0.00531663	0.0001	0.193841	0.371608	0.0189003	0.205182	0.201571	0.41186	0.124864	0.298145	0.288064	0.0214394	0.0886293
1169	BX090918 Soares_testis_NHT Homo sapiens cDNA clone IMAGp998C192621 ; IMAGE:1048650, mRNA sequence	BX090918 Soares_testis_NHT Homo sapiens cDNA clone IMAGp998C192621 ; IMAGE:1048650, mRNA sequence	0.758768	0.607968	1.25179	0.634079	0.671964	0.981074	0.957056	1.23231	1.28977	0.878538	1.10111	0.322677	1.21624	0.706923	0.680293	0.746391	0.989808	0.539018
1170	BX091008 NCI_CGAP_GC6 Homo sapiens cDNA clone IMAGp998B175538 ; IMAGE:2238256, mRNA sequence	BX091008 NCI_CGAP_GC6 Homo sapiens cDNA clone IMAGp998B175538 ; IMAGE:2238256, mRNA sequence	0.0001	0.0001	0.0226539	0.0001	0.0001	0.0001	0.0001	0.0001	0.0001	0.0001	0.11449	0.0001	0.485926	0.0510151	0.0001	0.181751	0.129813	0.0548052
1171	BX091023 NCI_CGAP_Gas4 Homo sapiens cDNA clone IMAGp998P106113 ; IMAGE:2458233, mRNA sequence	BX091023 NCI_CGAP_Gas4 Homo sapiens cDNA clone IMAGp998P106113 ; IMAGE:2458233, mRNA sequence	0.0001	0.0396225	0.0001	0.0655086	0.0001	0.0345682	0.0001	0.0001	0.307851	0.0001	0.0001	0.0001	0.0001	0.0001	0.62311	0.0001	0.00609706	0.531731
1172	BX091035 Soares_testis_NHT Homo sapiens cDNA clone IMAGp998B161786 ; IMAGE:727983, mRNA sequence	BX091035 Soares_testis_NHT Homo sapiens cDNA clone IMAGp998B161786 ; IMAGE:727983, mRNA sequence	0.0001	0.0001	0.107455	0.0001	0.459069	0.341392	0.0001	0.0880801	0.244079	0.306331	0.0001	0.0785725	0.0979573	0.206269	0.0001	0.0001	0.314042	0.519302
1173	BX091053 NCI_CGAP_Ut2 Homo sapiens cDNA clone IMAGp998H235648 ; IMAGE:2280646, mRNA sequence	BX091053 NCI_CGAP_Ut2 Homo sapiens cDNA clone IMAGp998H235648 ; IMAGE:2280646, mRNA sequence	0.418038	0.421514	0.817956	0.647293	0.571373	0.655175	0.65184	0.336826	0.251393	0.327346	0.388609	0.91865	0.464756	0.467795	1.14866	0.800347	0.225837	0.574023
1174	BX091062 Soares_testis_NHT Homo sapiens cDNA clone IMAGp998F221782 ; IMAGE:726549, mRNA sequence	BX091062 Soares_testis_NHT Homo sapiens cDNA clone IMAGp998F221782 ; IMAGE:726549, mRNA sequence	1.93144	0.940039	2.09722	2.11402	2.52131	2.75114	2.12589	2.38889	1.69595	2.71282	2.46718	1.71106	2.02278	1.10262	1.2266	0.375868	2.53014	1.4186
1175	BX091087 Soares_NhHMPu_S1 Homo sapiens cDNA clone IMAGp998I154261 ; IMAGE:1678550, mRNA sequence	BX091087 Soares_NhHMPu_S1 Homo sapiens cDNA clone IMAGp998I154261 ; IMAGE:1678550, mRNA sequence	0.0001	0.0001	0.0001	0.145338	0.0001	0.0707993	0.0758692	0.0224063	0.316398	0.0001	0.0001	0.0698547	0.376671	0.0001	0.0001	0.0001	0.0001	0.218855
1176	BX091213 Soares_multiple_sclerosis_2NbHMSP Homo sapiens cDNA clone IMAGp998H14631 ; IMAGE:284605, mRNA sequence	BX091213 Soares_multiple_sclerosis_2NbHMSP Homo sapiens cDNA clone IMAGp998H14631 ; IMAGE:284605, mRNA sequence	0.509751	1.01778	0.0302397	0.369236	0.712783	0.3641	0.442557	0.320201	0.650718	0.817295	0.456868	0.988128	0.167915	0.0984283	0.678603	0.319155	0.754798	0.584151
1177	BX091227 Soares_fetal_lung_NbHL19W Homo sapiens cDNA clone IMAGp998E13670 ; IMAGE:299508, mRNA sequence	BX091227 Soares_fetal_lung_NbHL19W Homo sapiens cDNA clone IMAGp998E13670 ; IMAGE:299508, mRNA sequence	0.409418	0.521236	0.425036	0.436049	0.955451	0.67043	0.427756	0.935282	0.430121	0.312664	0.651619	0.355689	0.772901	0.405411	0.678062	0.498264	0.458735	0.369804
1178	BX091362 Soares_fetal_heart_NbHH19W Homo sapiens cDNA clone IMAGp998E144302 ; IMAGE:1694197, mRNA sequence	BX091362 Soares_fetal_heart_NbHH19W Homo sapiens cDNA clone IMAGp998E144302 ; IMAGE:1694197, mRNA sequence	0.331739	0.120865	0.155739	0.265645	0.0698982	0.0001	0.303448	0.312565	0.443739	0.247668	0.309876	0.365946	0.488411	0.375829	0.544608	0.0478287	0.0001	0.0001
1179	BX091364 Soares_testis_NHT Homo sapiens cDNA clone IMAGp998B011790 ; IMAGE:729504, mRNA sequence	BX091364 Soares_testis_NHT Homo sapiens cDNA clone IMAGp998B011790 ; IMAGE:729504, mRNA sequence	0.0001	0.0001	0.0001	0.291494	0.0169881	0.0001	0.0001	0.0339052	0.131221	0.105648	0.0001	0.135434	0.543014	0.0001	0.0001	0.0001	0.0001	0.0001
1180	BX091457 Soares_fetal_heart_NbHH19W Homo sapiens cDNA clone IMAGp998I134331 ; IMAGE:1705428, mRNA sequence	BX091457 Soares_fetal_heart_NbHH19W Homo sapiens cDNA clone IMAGp998I134331 ; IMAGE:1705428, mRNA sequence	0.0001	0.0001	0.311452	0.192637	0.305684	0.109281	0.0607721	0.0001	0.239261	0.674662	0.193558	0.290482	0.343571	0.705498	0.0129379	0.0001	0.0001	0.0595148
1181	BX091590 NCI_CGAP_Brn23 Homo sapiens cDNA clone IMAGp998G054283 ; IMAGE:1686940, mRNA sequence	BX091590 NCI_CGAP_Brn23 Homo sapiens cDNA clone IMAGp998G054283 ; IMAGE:1686940, mRNA sequence	0.348046	0.618883	0.499747	0.411736	0.190486	0.401923	0.237666	0.305161	0.286776	0.139694	0.438774	0.0732771	0.37209	0.829957	0.324608	0.11735	0.474967	0.430475
1182	BX091595 Soares fetal liver spleen 1NFLS Homo sapiens cDNA clone IMAGp998J02397 ; IMAGE:205153, mRNA sequence	BX091595 Soares fetal liver spleen 1NFLS Homo sapiens cDNA clone IMAGp998J02397 ; IMAGE:205153, mRNA sequence	0.172894	0.0001	0.0001	0.0001	0.210015	0.0950255	0.181143	0.48782	0.487901	1.24676	0.34557	0.190315	0.186359	0.314767	0.288057	0.312125	0.704623	0.0001
1183	BX091613 Soares_fetal_heart_NbHH19W Homo sapiens cDNA clone IMAGp998K03827 ; IMAGE:359930, mRNA sequence	BX091613 Soares_fetal_heart_NbHH19W Homo sapiens cDNA clone IMAGp998K03827 ; IMAGE:359930, mRNA sequence	0.888392	1.11379	0.862063	0.666896	0.674441	0.620642	0.982415	0.639761	0.813707	1.1879	0.275285	0.914774	1.22447	0.578866	1.33958	0.709932	1.06717	0.705567
1184	BX091618 Soares_NFL_T_GBC_S1 Homo sapiens cDNA clone IMAGp998F104123 ; IMAGE:1625481, mRNA sequence	BX091618 Soares_NFL_T_GBC_S1 Homo sapiens cDNA clone IMAGp998F104123 ; IMAGE:1625481, mRNA sequence	0.0001	0.0001	0.0001	0.144977	0.267724	0.0001	0.0001	0.186624	0.21372	0.154358	0.120471	0.0001	0.359147	0.333339	0.175155	0.47131	0.0001	0.0209864
1185	BX091766 Soares_NFL_T_GBC_S1 Homo sapiens cDNA clone IMAGp998L023711 ; IMAGE:1467409, mRNA sequence	BX091766 Soares_NFL_T_GBC_S1 Homo sapiens cDNA clone IMAGp998L023711 ; IMAGE:1467409, mRNA sequence	0.694997	0.68348	0.468549	0.745275	0.761628	0.905774	1.07374	0.564888	1.15346	0.455923	0.622077	0.68269	0.828348	0.691354	0.945068	1.07885	1.43439	0.904211
1186	BX091783 Soares_NFL_T_GBC_S1 Homo sapiens cDNA clone IMAGp998A115850 ; IMAGE:2356882, mRNA sequence	BX091783 Soares_NFL_T_GBC_S1 Homo sapiens cDNA clone IMAGp998A115850 ; IMAGE:2356882, mRNA sequence	0.447469	0.305826	0.103193	0.148947	0.0001	0.0001	0.0001	0.0001	0.151586	0.164349	0.0922409	0.0001	0.221906	0.0001	0.0001	0.44266	0.0331556	0.2759
1187	BX091800 Soares infant brain 1NIB Homo sapiens cDNA clone IMAGp998L04286 ; IMAGE:52092, mRNA sequence	BX091800 Soares infant brain 1NIB Homo sapiens cDNA clone IMAGp998L04286 ; IMAGE:52092, mRNA sequence	0.123018	0.121111	0.510218	0.383422	0.410375	0.619273	0.289494	0.327045	0.0001	0.382815	0.225994	0.0001	0.335502	0.388448	0.50861	0.0001	0.534548	0.320729
1188	BX091805 Soares_NFL_T_GBC_S1 Homo sapiens cDNA clone IMAGp998N063955 ; IMAGE:1561157, mRNA sequence	BX091805 Soares_NFL_T_GBC_S1 Homo sapiens cDNA clone IMAGp998N063955 ; IMAGE:1561157, mRNA sequence	0.534454	0.154013	0.322168	0.508881	0.590485	0.468471	0.69263	0.233261	0.408322	0.321386	0.0001	0.373099	0.0001	0.116025	0.372004	0.228532	0.229506	0.204501
1189	BX091808 Soares_NFL_T_GBC_S1 Homo sapiens cDNA clone IMAGp998M104123 ; IMAGE:1625649, mRNA sequence	BX091808 Soares_NFL_T_GBC_S1 Homo sapiens cDNA clone IMAGp998M104123 ; IMAGE:1625649, mRNA sequence	0.0001	0.0001	0.50782	0.0513001	0.025973	0.0001	0.570265	0.35896	0.0001	0.11344	0.0001	0.0001	0.0001	0.0001	0.0001	0.0001	0.0556365	0.199509
1190	BX091895 Soares_fetal_liver_spleen_1NFLS_S1 Homo sapiens cDNA clone IMAGp998E191018 ; IMAGE:433146, mRNA sequence	BX091895 Soares_fetal_liver_spleen_1NFLS_S1 Homo sapiens cDNA clone IMAGp998E191018 ; IMAGE:433146, mRNA sequence	0.132658	0.0375141	0.0001	0.0001	0.0001	0.0323511	0.29622	0.00963849	0.18564	0.0001	0.00654426	0.188118	0.279652	0.0001	0.0001	0.284799	0.0001	0.0001
1191	BX091899 Soares placenta Nb2HP Homo sapiens cDNA clone IMAGp998O18186 ; IMAGE:133097, mRNA sequence	BX091899 Soares placenta Nb2HP Homo sapiens cDNA clone IMAGp998O18186 ; IMAGE:133097, mRNA sequence	0.128138	0.34898	0.0001	0.0217164	0.802876	0.446612	0.0001	0.134741	0.119375	0.468681	0.129947	0.0001	0.0262632	0.136798	0.4363	0.170261	0.25261	0.0001
1192	BX092004 NCI_CGAP_Kid11 Homo sapiens cDNA clone IMAGp998B195924 ; IMAGE:2385330, mRNA sequence	BX092004 NCI_CGAP_Kid11 Homo sapiens cDNA clone IMAGp998B195924 ; IMAGE:2385330, mRNA sequence	0.0001	0.0712054	0.0001	0.0967993	0.442641	0.0001	0.0001	0.152076	0.0854124	0.0001	0.306949	0.0001	0.0001	0.56693	0.440998	0.00829297	0.487313	0.15357
1193	BX092137 NCI_CGAP_Kid11 Homo sapiens cDNA clone IMAGp998B145920 ; IMAGE:2383789, mRNA sequence	BX092137 NCI_CGAP_Kid11 Homo sapiens cDNA clone IMAGp998B145920 ; IMAGE:2383789, mRNA sequence	0.233373	0.0607652	0.327075	0.0001	0.0001	0.0622347	0.479695	0.306536	0.395366	0.0001	0.0405013	0.164325	0.35148	0.0001	0.351004	0.0001	0.165719	0.472598
1194	BX092245 NCI_CGAP_GC4 Homo sapiens cDNA clone IMAGp998J163735 ; IMAGE:1476591, mRNA sequence	BX092245 NCI_CGAP_GC4 Homo sapiens cDNA clone IMAGp998J163735 ; IMAGE:1476591, mRNA sequence	0.577175	0.721334	0.552643	0.634355	0.753629	0.122205	0.616699	0.51137	0.60251	0.524787	0.947565	0.271192	0.696156	0.521013	0.681429	0.53788	0.516732	0.435485
1195	BX092256 Soares_testis_NHT Homo sapiens cDNA clone IMAGp998K064168 ; IMAGE:1642877, mRNA sequence	BX092256 Soares_testis_NHT Homo sapiens cDNA clone IMAGp998K064168 ; IMAGE:1642877, mRNA sequence	0.0001	0.0001	0.123272	0.0001	0.199251	0.0001	0.113791	0.0001	0.0001	0.0001	0.180497	0.159951	0.0001	0.213262	0.0001	0.147255	0.0001	0.0303848
1196	BX092333 Soares_testis_NHT Homo sapiens cDNA clone IMAGp998E114162 ; IMAGE:1640434, mRNA sequence	BX092333 Soares_testis_NHT Homo sapiens cDNA clone IMAGp998E114162 ; IMAGE:1640434, mRNA sequence	0.593044	0.375546	0.229343	0.392353	0.163726	0.294309	0.402475	0.0765625	0.525016	0.382716	0.495359	0.363262	0.0685777	0.477934	0.527846	0.0197203	0.178499	0.368548
1197	BX092402 Soares_fetal_lung_NbHL19W Homo sapiens cDNA clone IMAGp998D03679 ; IMAGE:302930, mRNA sequence	BX092402 Soares_fetal_lung_NbHL19W Homo sapiens cDNA clone IMAGp998D03679 ; IMAGE:302930, mRNA sequence	0.0001	0.204045	0.351303	0.544876	0.136436	0.246032	0.0001	0.190002	1.01253	0.268466	0.151831	0.191406	0.288946	0.554543	0.208756	0.221656	0.0001	0.17872
1198	BX092456 Soares fetal liver spleen 1NFLS Homo sapiens cDNA clone IMAGp998F1288 ; IMAGE:111755, mRNA sequence	BX092456 Soares fetal liver spleen 1NFLS Homo sapiens cDNA clone IMAGp998F1288 ; IMAGE:111755, mRNA sequence	0.488753	0.535093	0.185297	0.595817	0.943994	0.921472	0.452533	0.378085	0.489639	0.499211	0.487495	0.645299	0.343699	0.4278	0.335099	0.319411	1.33706	0.626113
1199	BX092478 Soares_testis_NHT Homo sapiens cDNA clone IMAGp998P091786 ; IMAGE:728312, mRNA sequence	BX092478 Soares_testis_NHT Homo sapiens cDNA clone IMAGp998P091786 ; IMAGE:728312, mRNA sequence	0.0001	0.0796204	0.127098	0.0001	0.0464104	0.0001	0.252188	0.0001	0.241273	0.0001	0.0001	0.360861	0.0001	0.0001	0.0001	0.0001	0.0001	0.0531942
1200	BX092507 Soares_testis_NHT Homo sapiens cDNA clone IMAGp998C224110 ; IMAGE:1620429, mRNA sequence	BX092507 Soares_testis_NHT Homo sapiens cDNA clone IMAGp998C224110 ; IMAGE:1620429, mRNA sequence	0.77356	0.350725	0.501314	0.213468	0.883519	0.267175	0.0426746	0.771049	0.396067	0.217716	0.275831	1.12135	0.0804128	0.49912	0.463318	0.154262	0.746725	0.293423
1201	BX092582 Soares_NFL_T_GBC_S1 Homo sapiens cDNA clone IMAGp998P124124 ; IMAGE:1626107, mRNA sequence	BX092582 Soares_NFL_T_GBC_S1 Homo sapiens cDNA clone IMAGp998P124124 ; IMAGE:1626107, mRNA sequence	0.411565	0.362803	0.0473756	0.0001	0.543214	0.0598107	0.0001	0.0001	0.0001	0.0001	0.0001	0.0505958	0.0001	0.0001	0.104891	0.0001	0.0553065	0.0001
1202	BX092585 Soares_NFL_T_GBC_S1 Homo sapiens cDNA clone IMAGp998D034124 ; IMAGE:1625810, mRNA sequence	BX092585 Soares_NFL_T_GBC_S1 Homo sapiens cDNA clone IMAGp998D034124 ; IMAGE:1625810, mRNA sequence	1.54051	1.06716	1.2294	2.26208	1.07262	1.93255	1.31669	0.713267	1.23772	1.39551	1.08618	0.398969	1.3442	1.31623	1.72436	1.48087	1.14214	1.55086
1203	BX092639 Soares_testis_NHT Homo sapiens cDNA clone IMAGp998I031864 ; IMAGE:758090, mRNA sequence	BX092639 Soares_testis_NHT Homo sapiens cDNA clone IMAGp998I031864 ; IMAGE:758090, mRNA sequence	0.721823	1.80539	1.88728	1.4412	1.23467	1.10359	0.638973	1.00017	0.838588	0.772038	1.01152	1.36103	1.79029	1.52399	1.36452	1.36417	1.09276	1.03704
1204	BX092644 Soares_NFL_T_GBC_S1 Homo sapiens cDNA clone IMAGp998O144505 ; IMAGE:1841893, mRNA sequence	BX092644 Soares_NFL_T_GBC_S1 Homo sapiens cDNA clone IMAGp998O144505 ; IMAGE:1841893, mRNA sequence	0.314259	0.281341	0.158841	0.528832	0.634266	0.417437	0.454192	0.0270143	0.601853	0.41353	0.883351	0.49005	0.151493	0.598058	0.556078	1.11815	0.861072	0.405849
1205	BX092649 Barstead spleen HPLRB2 Homo sapiens cDNA clone IMAGp998L113601 ; IMAGE:1425178, mRNA sequence	BX092649 Barstead spleen HPLRB2 Homo sapiens cDNA clone IMAGp998L113601 ; IMAGE:1425178, mRNA sequence	0.14341	0.0833652	0.0001	0.142866	0.409818	0.0102128	0.343007	0.0573269	0.454266	0.0001	0.124479	0.0001	0.116262	0.0001	0.0124857	0.397184	0.0001	0.0001
1206	BX092684 Soares_total_fetus_Nb2HF8_9w Homo sapiens cDNA clone IMAGp998G021937 ; IMAGE:786073, mRNA sequence	BX092684 Soares_total_fetus_Nb2HF8_9w Homo sapiens cDNA clone IMAGp998G021937 ; IMAGE:786073, mRNA sequence	0.304484	0.218863	0.48483	0.277372	0.396362	0.900616	0.298813	0.514349	0.152393	0.129022	0.0961899	0.513702	0.301453	0.532189	0.842384	0.657815	0.206634	0.211771
1207	BX092691 NCI_CGAP_Co4 Homo sapiens cDNA clone IMAGp998D052412 ; IMAGE:968404, mRNA sequence	BX092691 NCI_CGAP_Co4 Homo sapiens cDNA clone IMAGp998D052412 ; IMAGE:968404, mRNA sequence	0.196616	0.0001	0.0001	0.0001	0.0001	0.0001	0.0001	0.0001	0.287456	0.215565	0.0001	0.0001	0.0001	0.0319168	0.0001	0.348226	0.0001	0.636931
1208	BX092762 Soares_testis_NHT Homo sapiens cDNA clone IMAGp998P041785 ; IMAGE:727923, mRNA sequence	BX092762 Soares_testis_NHT Homo sapiens cDNA clone IMAGp998P041785 ; IMAGE:727923, mRNA sequence	0.146405	0.0001	0.254445	0.0726312	0.430676	0.0001	0.390192	0.242938	0.0001	0.14917	0.396107	0.0001	0.222364	0.187012	0.123856	0.378642	0.370128	0.0937042
1209	BX092776 NCI_CGAP_GC4 Homo sapiens cDNA clone IMAGp998E034025 ; IMAGE:1587818, mRNA sequence	BX092776 NCI_CGAP_GC4 Homo sapiens cDNA clone IMAGp998E034025 ; IMAGE:1587818, mRNA sequence	0.230618	0.325516	0.189792	0.291215	0.548034	0.109624	0.179912	0.180301	0.324586	0.145568	0.630797	0.414046	0.0001	0.193258	0.560407	0.184749	0.691481	0.0001
1210	BX092799 Soares_NhHMPu_S1 Homo sapiens cDNA clone IMAGp998K074219 ; IMAGE:1662462, mRNA sequence	BX092799 Soares_NhHMPu_S1 Homo sapiens cDNA clone IMAGp998K074219 ; IMAGE:1662462, mRNA sequence	0.401343	0.0492328	0.375835	0.434894	0.57661	0.67264	0.0001	0.0814892	0.243287	0.0001	0.0001	0.244181	0.0926742	0.336486	0.196861	0.268123	0.479625	0.416302
1211	BX092917 Soares fetal liver spleen 1NFLS Homo sapiens cDNA clone IMAGp998F1578 ; IMAGE:66830, mRNA sequence	BX092917 Soares fetal liver spleen 1NFLS Homo sapiens cDNA clone IMAGp998F1578 ; IMAGE:66830, mRNA sequence	0.0001	0.366904	0.0001	0.0936639	0.0001	0.186418	0.420188	0.0001	0.493319	0.16354	0.0001	0.786218	0.0001	0.0503863	0.172397	0.406449	0.0001	0.152377
1212	BX092927 Soares placenta Nb2HP Homo sapiens cDNA clone IMAGp998O14195 ; IMAGE:136549, mRNA sequence	BX092927 Soares placenta Nb2HP Homo sapiens cDNA clone IMAGp998O14195 ; IMAGE:136549, mRNA sequence	0.168907	0.366039	0.253566	0.0359134	0.0001	0.0001	0.0205647	0.0001	0.0785845	0.0001	0.0001	0.0001	0.227475	0.413043	0.0001	0.117743	0.0297385	0.175417
1213	BX092996 Soares fetal liver spleen 1NFLS Homo sapiens cDNA clone IMAGp998C1589 ; IMAGE:112070, mRNA sequence	BX092996 Soares fetal liver spleen 1NFLS Homo sapiens cDNA clone IMAGp998C1589 ; IMAGE:112070, mRNA sequence	0.130935	0.491018	0.0001	0.0538685	0.0001	0.0325518	0.219141	0.341547	0.591381	0.165711	0.0001	0.916321	0.0001	0.0001	0.394848	0.494202	0.0001	0.543371
1214	BX093007 Soares placenta Nb2HP Homo sapiens cDNA clone IMAGp998A10184 ; IMAGE:131985, mRNA sequence	BX093007 Soares placenta Nb2HP Homo sapiens cDNA clone IMAGp998A10184 ; IMAGE:131985, mRNA sequence	0.312111	0.0001	0.0973339	0.169448	0.0001	0.0151323	0.0316346	0.617462	0.24174	0.0001	0.0001	0.335614	0.0664351	0.339066	0.128563	0.0001	0.385153	0.232075
1215	BX093041 NCI_CGAP_Pr3 Homo sapiens cDNA clone IMAGp998E023027 ; IMAGE:1204585, mRNA sequence	BX093041 NCI_CGAP_Pr3 Homo sapiens cDNA clone IMAGp998E023027 ; IMAGE:1204585, mRNA sequence	0.0001	0.188846	0.0326427	0.0001	0.286791	0.0871764	0.0001	0.0001	0.0001	0.170085	0.565092	0.574378	0.58079	0.0001	0.0001	0.0001	0.164485	0.189992
1216	BX093084 Soares_fetal_liver_spleen_1NFLS_S1 Homo sapiens cDNA clone IMAGp998F201009 ; IMAGE:429715, mRNA sequence	BX093084 Soares_fetal_liver_spleen_1NFLS_S1 Homo sapiens cDNA clone IMAGp998F201009 ; IMAGE:429715, mRNA sequence	0.534259	0.575055	0.470096	0.540014	0.268662	0.234364	0.878791	0.582507	0.166983	0.696925	0.163629	0.303313	1.08619	0.443368	0.613875	0.899101	0.758878	0.552433
1217	BX093187 Soares_testis_NHT Homo sapiens cDNA clone IMAGp998K192576 ; IMAGE:1031562, mRNA sequence	BX093187 Soares_testis_NHT Homo sapiens cDNA clone IMAGp998K192576 ; IMAGE:1031562, mRNA sequence	0.0098174	0.00199233	0.0001	0.0001	0.145094	0.118518	0.644905	0.395035	0.0001	0.0743739	0.424943	0.0001	0.0001	0.396852	0.3711	0.510997	0.357097	0.252217
1218	BX093225 Soares_testis_NHT Homo sapiens cDNA clone IMAGp998K214170 ; IMAGE:1643660, mRNA sequence	BX093225 Soares_testis_NHT Homo sapiens cDNA clone IMAGp998K214170 ; IMAGE:1643660, mRNA sequence	0.260843	0.162078	0.0322724	0.548261	0.139092	0.0849169	0.195103	0.46485	0.383472	0.332975	0.0575037	0.264679	0.192889	0.122179	0.223218	0.0001	0.087943	0.392663
1219	BX093254 Soares_testis_NHT Homo sapiens cDNA clone IMAGp998H181789 ; IMAGE:729281, mRNA sequence	BX093254 Soares_testis_NHT Homo sapiens cDNA clone IMAGp998H181789 ; IMAGE:729281, mRNA sequence	1.16913	0.542274	0.809901	1.32767	0.979687	0.666641	0.833163	0.922167	1.41744	0.557254	0.596366	1.33181	0.542857	1.27674	1.1511	1.24198	0.896136	0.834558
1220	BX093283 Soares_NFL_T_GBC_S1 Homo sapiens cDNA clone IMAGp998D104004 ; IMAGE:1579737, mRNA sequence	BX093283 Soares_NFL_T_GBC_S1 Homo sapiens cDNA clone IMAGp998D104004 ; IMAGE:1579737, mRNA sequence	1.18064	0.702896	0.377269	0.496483	0.601799	0.766424	0.83024	0.73672	0.248323	0.605518	0.625846	0.959348	1.12691	0.509393	0.985565	0.61494	1.1428	1.03971
1221	BX093309 NCI_CGAP_Co10 Homo sapiens cDNA clone IMAGp998E182649 ; IMAGE:1059449, mRNA sequence	BX093309 NCI_CGAP_Co10 Homo sapiens cDNA clone IMAGp998E182649 ; IMAGE:1059449, mRNA sequence	0.113461	0.0001	0.207191	0.191249	0.0265533	0.0238107	0.658341	0.0001	0.0001	0.25241	0.142716	0.299708	0.0374217	0.0001	0.0001	0.0001	0.0001	0.0949666
[truncated: 25,995 more rows]

## Sheet: SAM Output
Current settings
Input parameters
Data type?								Multiclass
Arrays centered?								TRUE
Delta								0.473548
Minimum fold change								0
Test statistic								standard
Are data are log scale?								FALSE
Number of permutations								100
[truncated: 979 more rows]

## Sheet: ALL Sig Genes
		3026 A	3026 B	3026 C	3026 D	3026 E	3026 F	3038 A	3038 B	3038 C	3038 D	3038 E	3038 F	3040 A	3040 B	3040 C	3040 D	3040 E	3040 F	3026 MEAN	3026 SD	3038MEAN	3038 SD	3040 MEAN	3040 SD	3026 v 3038	3026 v 3040	3038 v 3040
[truncated: 959 more rows]

[truncated: 1 more sheets: Functional Sig Genes ]
